# Supplementary material for: Prevalence and related factors of sleep quality among Chinese undergraduates in Jiangsu Province: multiple models' analysis
Source: Front Psychol. 2024 Apr 10;15:1343186. doi: 10.3389/fpsyg.2024.1343186 (PMC11040509; doi:10.3389/fpsyg.2024.1343186)
Supplement: Supplementary file 2 [file Data_Sheet_2.CSV]

	seqn	gender	age	height	weight	grade	zhuanye	NativePlace	OnlyChild	FatherEducationLevel	MotherEducationLevel	FamilyEconomicLevel	MonthlyLivingExpense	smoking	drinking	PhysicalExercise	AcademicPressure	EmploymentPressure	RoommateSleepsLate	DormitoryIsNoisy	DormitoryLightsAreBright	DormitoryHygieneIsPoor	RelationshipWithClassmates	AmativenessMatter	lianrenguanxi	PhysicalHealthStatus	MentalHealthStatus	ReceivedPsychologicalCounseling	MpaiShikongI	MpaiShikongII	MpaiShikongIII	MpaiShikongIV	MpaiShikongV	MpaiShikongVI	MpaiShikongVII	MpaiShikongVIII	MpaiTaobiI	MpaiTaobiII	MpaiTaobiIII	MpaiJieduanI	MpaiJieduanII	MpaiJieduanIII	MpaiDixiaoI	MpaiDixiaoII	MpaiDixiaoIII	CdriscLiliangI	CdriscLeguanI	CdriscLeguanII	CdriscLeguanIII
1	1	1	20	180	100	4	9	1	1	3	2	2	2	1	2	1	2	2	2	2	2	1	1	1	-3	2	1	2	3	3	2	1	3	3	2	2	2	2	2	3	1	2	3	2	3	4	4	3	3
2	2	1	19	180	67	1	9	2	1	2	1	2	2	1	2	3	2	2	2	2	2	1	1	2	-3	2	1	2	4	4	2	1	3	2	2	2	4	1	2	3	3	3	2	3	3	3	4	3	3
3	3	2	22	163	55	4	6	2	2	1	1	2	2	1	2	1	3	3	1	2	2	2	1	1	-3	2	1	2	3	2	1	1	3	2	2	2	1	2	4	4	2	4	4	3	3	4	4	2	3
4	4	2	20	165	45	3	9	2	1	1	1	2	2	1	1	2	2	1	1	1	1	1	1	1	-3	2	2	2	3	2	2	1	3	2	1	1	1	2	1	4	2	2	2	2	2	5	5	2	4
5	5	2	18	155	48	1	5	2	2	2	1	2	2	1	1	2	2	2	1	2	2	1	1	2	-3	2	2	2	3	3	1	1	3	3	3	1	4	4	4	4	4	4	4	4	2	4	4	4	4
6	6	1	20	170	60	3	6	1	1	1	1	2	3	1	2	2	2	1	2	2	2	2	1	3	1	1	1	2	4	1	1	1	4	2	2	2	4	2	2	4	3	3	3	3	3	4	4	3	3
7	7	2	18	167	57	1	8	1	2	3	3	2	3	1	1	2	2	2	2	2	1	1	1	1	-3	1	1	2	2	2	1	1	2	3	2	2	2	2	2	2	2	2	2	2	1	4	4	2	3
8	8	1	18	178	65	1	9	1	1	2	2	2	2	1	2	2	2	2	2	2	2	1	1	2	-3	2	2	1	4	4	1	1	4	4	1	1	2	2	2	2	3	3	3	4	4	4	3	1	1
9	10	1	19	180	80	1	9	1	1	2	2	2	3	1	1	2	2	2	2	2	2	1	1	1	-3	1	1	2	2	2	3	1	3	3	2	2	2	1	1	3	1	3	3	3	3	4	4	4	4
10	11	1	19	182	105	1	8	1	1	3	3	1	3	1	2	3	1	1	1	2	1	1	1	1	-3	1	1	1	1	1	1	1	1	1	1	1	1	1	1	1	2	2	2	2	1	5	5	1	5
11	13	2	21	160	55	3	5	1	1	3	3	2	3	1	1	2	2	2	2	2	2	1	1	1	-3	2	2	2	2	3	1	1	4	3	2	4	4	4	4	4	3	3	4	4	4	3	4	3	2
12	14	2	17	165	64	1	8	1	1	3	2	2	2	1	2	2	2	3	2	2	2	2	2	1	-3	1	1	2	2	2	1	1	4	3	4	3	5	4	3	3	4	3	4	3	4	3	4	3	5
13	15	2	21	163	52	3	8	2	1	1	1	2	2	1	2	2	2	2	1	2	2	2	1	3	1	2	2	2	4	4	2	1	4	4	2	1	4	2	2	4	4	4	4	4	4	4	4	4	4
14	16	2	18	163	62	1	8	1	1	2	3	2	2	1	2	3	2	1	1	2	2	1	2	1	-3	2	2	2	3	3	1	1	2	2	1	1	1	3	4	4	2	4	4	3	4	3	3	4	4
15	17	2	18	168	51	3	5	2	2	3	3	2	3	1	1	1	3	3	1	1	1	1	1	1	-3	1	2	2	2	2	2	2	2	2	2	2	2	2	2	2	2	2	2	2	2	4	4	4	4
16	18	2	18	168	48	3	9	2	1	1	3	2	2	1	1	2	2	2	2	2	1	1	1	3	1	1	1	1	2	2	2	2	2	2	2	2	2	2	2	2	2	2	2	2	2	2	2	2	2
17	19	1	22	170	70	3	9	2	1	1	1	2	2	1	2	1	2	2	1	1	1	1	1	2	-3	2	2	1	1	1	1	1	1	1	1	1	1	1	1	1	1	1	1	1	1	1	1	1	1
18	20	2	20	170	55	3	5	1	1	1	1	2	2	1	1	1	2	2	1	2	2	1	1	1	-3	1	1	2	2	2	2	3	3	2	3	2	4	3	2	4	3	4	4	3	3	3	3	3	3
19	21	2	22	162	49	3	5	2	2	1	1	2	2	1	1	2	2	2	2	2	2	1	1	2	-3	1	1	2	1	2	1	1	2	4	1	1	5	3	3	5	5	5	5	2	2	4	4	3	3
20	22	2	21	169	57	3	9	2	2	1	1	3	2	1	2	1	3	2	1	2	2	1	1	2	-3	1	2	2	2	1	2	1	4	4	2	2	3	3	3	3	2	2	3	3	3	4	4	3	3
21	23	2	20	164	57	3	5	2	1	1	1	2	2	1	1	2	2	3	2	2	2	1	1	2	-3	1	1	2	1	1	1	1	1	1	1	1	1	1	1	1	1	1	1	1	1	5	5	5	5
22	24	2	19	160	54	3	1	2	1	1	1	2	3	1	1	2	2	2	1	1	1	1	1	2	-3	2	1	2	2	2	1	1	3	4	1	2	3	4	4	4	4	4	4	4	4	3	5	4	3
23	25	1	20	162	75	3	9	2	1	1	1	2	2	1	1	2	3	2	1	1	1	2	1	2	-3	2	2	1	3	3	3	3	3	3	3	3	3	3	3	3	3	3	3	3	3	3	3	2	3
24	26	2	20	163	47	3	5	1	1	3	2	2	3	2	2	2	3	3	2	1	1	2	2	2	-3	2	2	1	4	4	2	3	2	2	2	2	1	1	1	1	1	1	1	3	3	3	4	1	4
25	27	1	18	176	80	1	5	1	2	1	1	3	2	1	1	2	1	3	2	2	2	1	1	1	-3	1	1	2	3	3	3	3	3	3	3	1	1	5	3	3	5	5	5	3	5	5	5	5	5
26	28	1	20	180	85	2	6	1	1	3	3	2	3	1	2	2	3	2	2	2	2	1	1	2	-3	2	2	1	3	3	3	3	3	3	3	3	3	3	3	3	3	3	3	3	3	3	3	3	3
27	29	2	18	165	50	2	6	2	1	2	2	2	2	1	1	1	2	3	1	2	2	1	1	1	-3	2	2	2	2	3	2	1	3	3	3	4	3	3	3	3	3	3	3	3	3	3	3	3	3
28	30	1	17	184	65	1	6	2	2	1	1	2	2	1	1	1	2	3	2	2	1	2	3	1	-3	2	2	2	3	3	1	3	4	4	1	1	1	1	3	4	3	3	3	3	3	3	2	3	2
29	31	1	21	170	55	3	9	2	2	1	1	2	2	2	2	2	2	2	2	2	2	2	1	2	-3	2	2	2	3	3	3	3	3	3	3	3	3	3	3	3	3	3	3	3	3	3	3	3	3
30	32	2	18	163	50	1	1	2	2	3	3	2	2	1	1	3	2	2	2	2	2	1	1	2	-3	2	1	1	3	3	3	2	4	4	1	3	4	4	4	4	4	4	4	4	4	4	4	4	4
31	33	2	21	160	52	3	5	2	2	1	1	3	1	1	1	3	3	3	2	2	2	2	2	2	-3	2	2	2	3	4	2	3	5	4	3	1	4	4	4	4	4	4	4	4	4	3	3	3	3
32	34	2	18	160	67	1	5	2	1	1	1	2	2	1	1	2	2	2	1	1	1	2	2	1	-3	2	2	1	3	2	4	1	4	3	2	1	4	2	4	5	5	5	5	5	5	3	4	3	2
33	35	2	19	160	53	2	6	1	2	3	3	2	2	1	1	2	3	3	1	2	2	1	1	3	1	2	2	2	2	1	1	1	4	4	1	1	1	3	3	3	3	3	3	3	3	4	4	4	4
34	36	2	18	160	95	1	6	1	2	1	1	2	2	1	1	1	2	2	2	2	2	1	1	3	1	2	2	2	2	2	1	2	3	2	2	2	4	3	3	3	2	2	2	2	2	4	4	4	3
35	37	2	20	165	55	3	1	2	1	1	1	2	2	1	2	1	2	2	2	2	2	2	1	2	-3	2	2	2	4	4	2	2	3	3	2	4	4	4	4	4	4	4	4	4	4	3	3	3	3
36	38	2	20	157	50.5	3	5	2	2	1	1	2	2	1	1	2	2	2	1	2	2	1	1	2	-3	1	1	2	3	3	2	1	3	2	1	2	3	3	3	3	3	3	3	3	3	3	3	3	3
37	39	2	20	168	55	3	8	1	1	1	3	1	3	1	1	2	2	2	2	2	2	1	1	1	-3	1	1	2	1	2	1	2	2	2	2	4	4	3	4	4	3	3	4	3	3	4	5	1	3
38	40	2	20	161	48	3	1	2	1	1	1	2	2	1	1	1	2	2	1	2	2	1	1	3	1	1	1	2	3	3	2	1	4	4	3	2	4	4	4	5	4	4	4	4	4	3	4	4	3
39	41	1	22	183	88	4	8	1	2	2	3	1	3	1	1	2	2	2	1	2	2	1	1	3	1	1	1	2	4	4	4	4	3	3	3	3	3	3	3	3	3	3	3	3	3	3	3	3	3
40	42	2	20	155	45	3	1	2	2	1	1	2	2	1	1	2	2	3	1	1	2	1	1	1	-3	2	2	2	1	2	1	1	4	4	4	1	4	1	3	4	1	1	3	3	1	4	4	2	2
41	43	2	20	158	50	3	1	2	2	1	1	2	2	1	1	1	2	3	1	1	2	2	1	2	-3	2	2	2	3	3	3	3	4	4	1	2	4	4	4	4	3	2	2	4	4	3	4	4	2
42	44	2	23	164	63	4	5	1	2	1	1	2	2	1	1	2	2	1	1	1	1	2	2	1	-3	1	1	2	3	3	1	1	3	2	1	1	3	1	1	2	4	4	3	2	2	4	4	4	3
43	45	1	21	178	72	3	1	2	2	1	1	3	1	1	2	3	3	3	1	1	1	1	2	1	-3	1	2	2	1	1	1	1	1	1	1	1	1	1	1	1	1	1	1	1	1	5	5	3	5
44	46	1	20	170	65	3	9	2	1	1	1	2	2	3	2	2	2	2	2	2	2	1	1	2	-3	2	1	2	3	3	3	3	3	3	3	3	3	3	3	3	3	3	3	3	3	3	3	3	3
45	47	2	20	158	52.5	3	9	1	1	1	1	1	3	1	1	1	2	2	1	1	2	2	1	2	-3	1	2	2	3	3	3	1	4	4	4	4	3	3	3	3	3	3	3	3	3	3	3	3	3
46	48	2	20	158	56	3	9	2	2	3	1	2	3	1	1	2	2	3	1	2	1	1	1	2	-3	1	2	2	3	4	1	2	5	3	1	5	5	5	4	5	5	5	1	4	5	5	5	3	3
47	49	1	21	180	80	3	12	2	1	3	3	2	3	2	2	2	1	1	2	2	2	1	1	2	-3	2	1	2	3	3	2	1	1	1	2	1	5	3	3	3	2	2	3	2	2	3	3	2	2
48	50	2	20	168	52.5	3	8	2	2	1	1	2	2	1	1	2	2	2	1	2	2	1	1	1	-3	1	1	2	3	3	1	1	3	2	2	1	1	2	1	2	3	3	3	3	3	4	4	2	3
49	51	2	21	150	55	2	9	1	1	3	3	2	3	1	1	3	3	1	1	1	1	1	1	3	2	1	1	2	3	3	3	3	3	3	3	3	3	3	3	3	5	5	3	3	3	3	5	3	3
50	52	1	20	186	80	2	6	1	1	2	2	3	2	1	1	3	2	3	1	2	2	1	1	1	-3	1	2	2	3	2	1	4	3	3	5	2	5	3	4	4	5	5	5	5	5	5	4	1	4
51	53	2	18	164	53	2	9	2	1	1	1	3	2	1	1	2	2	2	2	2	2	1	2	3	1	2	2	2	3	4	2	3	4	4	3	2	4	4	4	4	4	3	4	4	4	4	4	4	4
52	54	1	19	168	74	2	9	1	2	1	1	2	2	1	2	2	2	2	2	2	2	1	1	1	-3	2	1	2	4	3	1	1	4	4	2	2	4	4	4	4	2	2	3	3	4	4	4	3	3
53	55	2	20	165	62	3	9	1	2	2	2	2	3	1	2	1	2	1	1	1	1	2	1	3	1	2	1	2	1	1	5	1	5	5	1	1	1	1	5	1	1	1	1	4	4	5	5	5	5
54	56	1	21	185	56	2	9	2	1	2	1	2	1	1	1	2	2	2	1	2	1	1	1	2	-3	2	2	2	4	4	1	1	4	4	3	2	5	3	5	5	3	4	4	4	4	4	4	3	3
55	57	1	20	180	60	2	13	2	2	3	3	2	2	1	2	3	2	1	2	2	2	1	2	2	-3	1	1	2	3	4	4	1	4	4	2	2	2	1	1	3	4	4	4	4	4	5	5	1	5
56	58	1	21	180	75	2	9	2	1	1	1	2	2	1	1	2	1	2	2	1	1	1	1	1	-3	1	1	2	3	4	4	1	4	4	4	2	5	1	1	4	4	4	4	1	1	4	2	3	4
57	59	2	19	165	56	2	9	2	2	1	1	2	2	1	1	1	2	1	1	2	2	2	2	3	1	1	2	2	3	3	3	1	2	2	2	2	5	5	5	4	3	3	3	3	3	4	4	4	4
58	60	1	20	170	66	3	9	2	2	1	1	1	3	2	2	1	3	3	1	1	2	2	1	3	1	3	2	2	3	1	1	2	4	4	2	1	5	4	4	4	4	4	4	2	3	3	3	2	3
59	61	1	20	178	98	2	8	1	1	1	1	2	2	2	2	2	2	2	2	2	2	2	1	3	1	2	2	2	3	3	2	2	4	3	2	1	1	4	4	5	4	4	4	4	4	3	5	3	3
60	62	2	21	168	65	3	9	2	1	1	2	2	3	1	1	1	2	1	2	2	2	1	1	1	-3	1	1	2	4	4	4	3	4	4	4	1	4	4	4	4	4	4	4	4	4	4	4	4	4
61	63	1	22	165	67.5	2	9	2	1	1	1	3	2	2	2	2	2	2	1	1	2	2	2	2	-3	2	2	2	2	3	1	2	3	3	3	3	2	4	4	4	3	3	3	3	3	3	2	2	4
62	64	2	24	165	50	6	7	2	2	1	1	2	2	1	1	2	3	2	2	2	2	1	1	2	-3	2	2	1	3	3	3	3	4	4	4	4	4	3	3	4	3	3	3	2	4	4	3	3	3
63	65	2	18	174	56	2	5	1	1	3	3	1	3	1	2	2	3	3	1	2	1	1	1	1	-3	2	1	2	1	1	1	3	4	2	2	1	3	3	3	3	2	3	2	2	3	5	4	3	4
64	66	1	20	180	95	3	5	1	1	3	3	1	3	1	1	2	2	2	2	2	2	1	1	1	-3	3	2	2	1	1	1	1	3	3	3	1	5	1	3	5	1	3	3	3	3	3	3	3	3
65	67	2	19	162	62	3	6	1	1	2	1	2	2	1	1	2	2	3	1	2	2	1	1	1	-3	3	2	2	3	3	3	1	4	3	4	1	1	3	4	4	5	5	5	5	5	3	5	1	2
66	68	1	20	172	65	3	5	2	2	1	1	2	3	1	1	2	3	3	1	2	2	1	1	2	-3	2	3	2	2	2	3	1	3	4	2	1	3	2	2	5	2	1	4	3	3	4	3	2	3
67	69	2	18	173	50	2	5	1	2	3	3	2	2	1	1	2	3	3	2	2	2	1	1	2	-3	2	2	2	3	3	3	1	3	2	2	4	4	4	3	4	3	3	4	3	3	4	4	3	3
68	70	2	20	172	53	3	6	1	1	1	3	2	2	1	1	1	2	2	2	2	2	1	1	3	1	2	2	2	3	2	2	1	4	4	3	2	3	3	3	4	4	3	4	4	4	3	3	3	2
69	71	2	19	163	60	2	9	2	2	1	1	2	2	1	1	2	3	3	1	2	2	1	1	1	-3	1	1	2	4	4	3	3	4	5	3	5	5	5	4	4	3	3	4	5	5	3	3	3	3
70	72	2	20	165	49.8	3	6	1	1	3	3	1	3	1	1	1	2	2	2	2	1	1	1	2	-3	1	1	2	2	1	3	2	4	4	4	4	4	3	4	5	3	3	4	4	4	5	5	5	5
71	73	2	20	160	50	3	9	2	1	1	1	2	2	1	1	3	2	2	1	2	1	1	1	3	2	1	2	2	3	2	1	2	3	3	3	2	2	1	1	3	1	2	2	1	2	3	5	2	3
72	74	2	20	162	60	3	6	1	2	3	1	2	3	1	2	2	3	3	1	2	2	1	2	1	-3	2	3	1	2	2	2	1	3	4	1	2	2	2	2	3	4	4	4	4	4	3	2	1	2
73	75	2	21	168	55	2	5	1	2	1	1	2	1	1	2	2	2	3	1	2	2	1	1	1	-3	2	1	2	4	2	1	3	4	2	2	1	1	2	1	4	4	4	5	4	5	4	5	4	4
74	76	1	22	170	66	8	2	1	1	3	3	1	1	3	3	3	1	1	2	2	1	1	1	3	1	3	3	2	2	2	3	2	3	3	2	4	2	4	2	4	3	2	2	3	4	2	1	3	2
75	77	2	20	160	57	3	5	2	2	1	1	2	2	1	2	2	3	3	1	2	1	1	1	1	-3	2	2	2	3	3	3	1	5	4	2	4	5	3	4	4	3	3	4	4	4	3	4	3	3
76	78	1	23	181	70	4	9	1	1	2	2	2	3	1	3	2	2	2	2	2	2	1	2	3	1	2	2	2	2	2	2	2	2	2	2	2	2	2	2	2	2	2	2	2	2	2	2	2	2
77	79	2	20	165	52	3	6	2	2	1	2	1	3	1	1	2	2	2	1	2	2	1	1	1	-3	2	1	2	2	1	1	1	5	4	4	4	5	3	5	5	5	5	5	4	4	4	4	4	3
78	80	1	20	163	53	2	5	2	1	1	1	2	2	1	1	2	3	2	1	2	1	1	1	1	-3	2	2	2	2	2	2	2	4	3	1	4	2	4	4	4	4	4	4	4	4	4	2	3	2
79	81	2	20	163	52	3	5	2	2	1	1	2	2	1	1	2	2	3	1	2	2	1	2	1	-3	2	2	1	2	2	2	2	4	3	1	2	3	3	3	4	2	3	4	3	4	3	4	3	3
80	82	2	20	174	60	3	6	1	1	2	3	2	3	1	1	3	2	1	1	1	2	2	2	1	-3	2	1	2	3	2	2	2	4	2	2	2	5	4	4	4	5	5	4	4	4	4	2	4	2
81	83	1	19	172	50	4	9	2	2	1	1	3	1	1	1	3	3	3	1	1	2	2	1	2	-3	1	2	2	2	2	2	2	2	2	2	2	2	2	2	2	2	2	2	2	2	4	4	4	4
82	84	2	22	164	56	4	8	1	1	1	1	1	2	1	1	1	1	3	1	1	1	1	1	1	-3	1	1	1	5	5	5	5	5	5	5	5	5	5	5	5	5	5	5	5	5	5	5	5	5
83	85	2	19	163	53	2	4	1	1	3	2	2	2	1	1	3	3	2	2	2	2	1	1	1	-3	1	1	2	2	2	2	1	3	3	1	2	4	4	3	3	4	4	4	4	4	4	5	4	4
84	86	2	23	153	44	7	9	1	2	1	1	3	2	1	2	1	2	2	2	2	2	1	1	3	1	2	1	2	5	5	3	2	4	4	4	2	5	5	4	4	5	3	4	3	4	2	3	3	3
85	87	1	24	178	73	7	8	1	1	3	3	2	2	1	2	1	2	3	2	2	2	1	1	1	-3	1	1	2	3	3	2	1	3	2	1	3	4	3	5	3	1	1	3	1	2	4	3	3	5
86	88	2	23	165	44	6	7	2	2	1	1	2	2	1	1	2	2	2	2	2	2	2	1	2	-3	1	2	2	3	3	3	3	3	3	3	3	3	3	3	3	3	3	3	3	3	3	3	3	3
87	89	2	18	150	44.5	1	5	2	2	1	1	3	2	1	1	2	2	1	1	1	2	1	1	2	-3	1	1	2	2	2	1	3	3	2	1	2	2	2	2	4	4	4	4	3	3	4	5	3	4
88	90	2	23	165	60	4	6	1	2	1	2	3	3	1	3	1	3	1	2	2	2	2	1	1	-3	1	1	2	2	5	1	5	5	5	5	5	5	5	5	5	2	5	5	5	5	3	4	4	4
89	91	2	20	163	55	3	5	1	1	3	3	2	3	1	1	2	3	3	2	2	2	1	1	1	-3	2	2	2	3	3	2	1	4	4	2	1	5	2	3	3	3	3	5	5	5	3	3	3	3
90	92	2	20	165	45	6	1	1	2	1	2	2	2	2	2	2	2	2	2	2	2	2	2	2	-3	2	2	2	3	3	3	3	3	3	3	3	3	3	3	3	3	3	3	3	3	3	3	3	3
91	93	2	19	168	57	1	5	1	2	1	1	2	2	1	1	1	1	2	2	2	2	2	1	2	-3	2	2	2	4	4	2	1	3	3	3	3	3	3	3	3	3	3	3	3	3	4	4	4	4
92	94	2	21	162	46	3	5	2	2	1	1	2	2	2	2	2	2	2	1	2	2	1	1	2	-3	2	2	2	3	3	2	3	4	4	1	2	4	4	4	4	2	3	4	3	3	4	4	2	4
93	95	1	21	173	65	4	9	2	2	1	1	2	2	1	2	3	2	2	1	1	2	1	2	1	-3	1	1	2	1	3	1	1	3	3	3	3	3	1	1	3	3	3	3	3	3	3	3	3	3
94	96	1	20	165	71	3	9	1	2	1	1	2	2	2	2	2	2	2	2	2	1	1	1	1	-3	1	1	2	3	3	3	3	4	4	3	4	4	3	3	4	4	4	4	4	3	4	4	3	4
95	97	2	20	155	46.5	2	5	1	1	2	2	1	2	1	1	2	2	3	1	2	2	1	2	1	-3	1	1	2	2	3	1	1	2	3	3	2	1	1	2	2	3	1	2	1	1	4	3	2	5
96	98	1	18	185	65	1	9	1	2	1	1	2	3	1	1	3	2	2	2	1	2	2	2	2	-3	1	1	2	3	3	3	1	1	3	3	1	1	1	1	4	3	3	3	3	3	4	4	3	3
97	99	2	22	162	48	4	9	2	2	1	1	2	2	1	2	1	3	3	1	1	1	1	1	1	-3	1	1	2	1	1	1	1	2	1	1	1	1	1	1	4	2	2	2	1	3	5	5	1	5
98	100	2	20	155	56	3	5	2	1	1	1	2	2	1	1	2	3	3	2	2	2	1	1	1	-3	1	2	2	1	1	1	1	3	4	1	2	5	2	5	5	2	4	5	4	5	4	4	3	3
99	101	2	19	174	70	3	5	1	2	1	1	3	2	1	2	2	3	2	1	2	2	1	2	2	-3	3	2	1	2	1	1	1	3	3	1	4	5	5	3	5	4	4	2	2	3	4	5	5	2
100	102	1	19	175	57	2	5	1	2	1	1	2	2	1	1	2	2	1	1	1	1	2	2	2	-3	2	2	1	3	2	2	1	4	3	3	2	4	3	3	3	4	4	4	4	4	3	3	3	3
101	103	1	21	170	69	4	9	2	2	1	1	2	2	1	2	3	3	3	1	2	1	1	1	3	1	1	1	1	2	2	2	5	4	4	4	4	4	4	4	4	4	4	4	4	4	4	4	4	4
102	104	2	22	165	54	4	9	2	1	1	1	2	3	1	2	2	3	2	2	2	2	2	1	3	1	1	1	2	3	3	1	4	2	2	3	2	4	2	2	2	3	3	3	4	3	4	4	4	4
103	105	1	24	177	75	5	9	1	1	2	2	2	2	1	2	2	2	2	2	2	1	1	1	2	-3	1	1	2	2	2	2	1	2	2	2	3	4	4	3	3	5	5	5	5	2	4	4	4	3
104	106	2	20	164	80	3	9	2	2	1	1	2	2	1	1	3	2	2	1	1	1	1	1	3	1	2	1	2	2	2	1	2	3	2	1	3	4	2	2	2	1	2	3	3	3	4	5	2	4
105	107	2	20	170	65	3	5	1	1	3	3	1	3	1	2	2	3	1	1	1	1	2	3	1	-3	2	3	1	4	4	3	1	5	4	2	2	3	4	4	4	4	4	4	4	4	3	4	3	3
106	108	2	20	160	45	3	5	2	2	1	1	2	2	1	1	2	3	3	2	2	2	1	1	1	-3	2	2	2	3	3	4	3	3	4	4	3	4	4	4	4	5	4	5	5	4	3	5	4	4
107	109	1	22	170	61.5	4	9	2	2	1	1	3	1	1	1	2	2	3	1	2	1	1	1	2	-3	2	1	2	2	2	1	2	2	4	3	2	4	3	3	4	3	3	4	2	3	5	4	2	3
108	110	1	19	178	77	2	5	1	1	2	1	3	2	1	2	2	3	2	1	1	1	2	2	1	-3	2	2	2	2	1	2	1	4	3	1	2	1	2	2	5	3	3	3	4	4	3	3	3	3
109	111	2	22	180	90	3	6	1	1	1	1	2	2	2	2	2	2	1	1	1	2	1	2	2	-3	2	2	2	2	2	2	2	1	2	2	1	2	2	1	1	1	2	2	2	2	2	2	1	2
110	112	2	20	168	57	3	6	1	1	1	1	3	2	1	1	2	2	3	1	2	2	1	1	2	-3	1	2	1	3	3	1	2	5	4	2	2	2	3	3	4	4	4	3	5	4	3	3	3	3
111	113	1	25	190	94	5	6	1	1	1	1	3	3	3	2	2	2	2	2	1	2	2	1	3	2	2	2	2	3	3	2	1	4	3	3	1	2	1	1	2	1	3	3	3	2	3	2	1	4
112	114	1	19	158	62	2	5	1	2	3	3	3	3	2	2	2	3	2	1	1	1	2	1	2	-3	2	2	2	2	1	1	2	3	2	1	3	5	3	2	4	2	2	2	3	3	5	5	2	5
113	115	1	21	146	85	3	8	1	1	2	3	1	3	1	1	1	1	1	2	2	2	1	1	1	-3	2	3	2	3	3	1	1	1	2	3	1	1	1	1	4	1	2	3	1	4	5	5	5	5
114	116	2	20	166	50	4	1	1	2	2	1	2	3	1	2	1	2	3	1	2	2	1	1	3	1	2	1	2	3	2	2	3	3	5	2	1	1	1	1	1	1	1	2	1	1	5	5	5	5
115	117	2	21	170	60	4	6	2	2	1	1	2	3	1	1	2	2	2	1	1	1	2	1	1	-3	2	1	1	2	3	1	1	3	2	1	1	1	1	1	3	2	1	1	2	2	5	3	3	4
116	118	1	18	183	90	1	9	2	2	1	1	2	2	1	2	2	2	1	2	2	2	1	1	1	-3	1	1	2	3	2	1	1	3	3	2	1	3	2	3	4	4	4	4	2	2	4	4	3	3
117	119	2	19	170	54	2	6	1	2	3	3	2	2	1	1	1	3	2	1	1	1	1	1	1	-3	2	2	2	3	3	3	1	4	3	1	2	2	3	3	3	3	3	3	4	4	4	4	3	3
118	120	2	20	168	46	3	5	1	1	1	2	2	3	2	2	1	2	3	1	1	1	2	1	3	2	2	2	1	3	4	2	1	4	4	4	3	5	3	3	3	4	5	5	4	4	4	4	3	3
119	121	2	20	160	49	3	6	1	1	3	2	2	3	1	2	2	3	3	1	2	2	1	1	3	2	3	2	2	2	2	3	1	4	2	1	1	5	2	2	4	4	4	4	3	2	4	4	2	3
120	122	1	23	170	55	6	9	2	2	1	1	2	2	2	2	1	2	2	1	2	2	1	1	1	-3	2	2	2	2	3	2	4	2	4	3	3	2	4	2	4	2	3	4	3	4	2	3	3	3
121	123	2	19	166	65	3	5	2	2	2	2	2	3	1	1	3	3	1	2	2	2	1	2	2	-3	1	2	2	1	1	1	2	2	1	1	2	5	3	3	4	4	4	4	3	2	4	3	3	3
122	124	1	22	165	56	4	9	2	2	1	1	2	1	1	1	3	3	2	1	1	1	2	1	2	-3	2	2	1	1	1	1	2	2	1	1	1	1	1	1	1	1	1	5	1	5	5	1	1	4
123	125	2	29	156	45	4	7	2	2	2	1	2	3	1	2	2	1	1	2	2	2	2	1	1	-3	1	1	2	1	1	1	1	1	1	1	1	1	1	1	1	1	1	1	1	1	1	1	1	1
124	126	2	19	163	50	1	6	2	2	1	1	2	2	1	1	2	2	2	2	2	2	1	2	1	-3	1	1	2	2	1	1	1	2	2	1	2	2	2	2	2	2	2	2	2	2	4	4	4	4
125	127	2	20	163	55	3	8	2	2	1	1	2	2	1	1	1	2	3	1	1	2	2	1	2	-3	2	1	2	4	4	4	1	4	4	4	1	4	3	3	3	1	1	4	4	4	4	4	3	3
126	128	2	19	157	55	2	9	2	2	1	1	2	2	1	1	1	3	2	2	2	2	2	1	1	-3	2	2	2	4	3	4	3	5	5	3	3	5	2	2	4	1	1	4	5	5	3	2	3	2
127	129	1	20	176	78	3	9	2	1	1	1	2	2	1	2	2	2	3	2	2	2	1	1	2	-3	2	2	1	2	3	2	2	4	4	3	1	2	2	3	2	4	4	4	3	2	3	3	3	3
128	130	2	20	153	47.5	2	6	1	2	1	1	2	2	1	2	2	2	1	2	1	1	1	1	2	-3	1	2	2	2	2	1	1	2	3	1	2	4	3	3	5	3	3	3	2	2	5	5	3	4
129	131	2	24	162	54	8	9	2	2	1	1	2	3	1	1	2	2	2	2	1	2	2	1	2	-3	1	1	2	1	1	1	1	2	2	2	2	2	1	1	2	2	2	2	2	2	5	5	3	4
130	132	2	21	153	45	3	5	2	2	1	1	3	2	1	1	2	3	3	1	2	2	1	1	1	-3	2	2	2	3	2	3	1	4	4	1	1	4	4	2	5	5	4	4	4	4	4	5	5	4
131	133	1	21	166	56	4	9	2	2	1	1	3	1	1	2	2	3	3	2	2	1	1	1	1	-3	1	2	1	2	2	1	1	4	5	2	3	5	4	3	5	3	4	4	5	5	4	3	1	3
132	134	2	22	153	51	4	9	2	2	1	1	2	1	1	1	1	3	3	2	2	2	1	2	1	-3	2	3	2	2	1	3	1	5	3	1	1	1	2	1	5	2	5	5	4	3	3	2	1	2
133	135	2	22	155	43	4	9	2	2	1	1	2	2	1	1	1	2	2	2	2	2	1	1	1	-3	2	2	2	3	2	1	2	3	2	2	1	2	1	3	5	4	3	3	4	3	3	4	2	2
134	136	1	21	182	65	3	6	1	1	3	3	2	2	1	2	2	3	3	1	2	2	2	1	2	-3	1	2	2	2	2	2	1	4	3	2	1	1	1	1	2	3	3	3	4	4	4	4	1	4
135	137	2	18	167	65	4	8	2	1	1	1	2	2	1	1	2	2	2	2	2	2	1	1	1	-3	1	1	2	1	1	1	1	1	1	1	1	1	1	1	1	1	1	1	1	1	1	1	1	1
136	138	2	19	170	52	4	13	2	1	1	1	2	3	1	1	2	2	3	2	2	2	1	1	1	-3	1	2	2	3	3	2	3	4	4	3	4	4	4	4	4	5	5	5	3	3	4	2	3	4
137	139	1	18	182	76	1	13	1	1	3	2	1	2	1	1	2	2	2	1	2	2	2	1	1	-3	1	1	2	1	1	1	1	2	2	1	2	2	1	1	2	2	2	2	1	2	5	5	3	5
138	140	2	18	163	60	3	13	1	2	2	2	2	2	1	1	2	2	2	2	2	2	1	1	1	-3	2	2	2	3	1	2	4	3	3	3	3	4	2	2	4	3	3	3	3	2	4	1	3	4
139	141	2	19	163	53	4	13	1	2	2	1	2	2	1	1	2	3	3	2	2	1	1	1	1	-3	2	1	2	3	3	2	4	4	3	2	3	3	3	3	4	2	2	4	4	4	3	3	3	3
140	142	2	18	165	55	1	13	2	2	1	1	2	2	1	2	2	2	3	2	2	2	2	1	3	1	2	2	2	1	2	2	2	2	2	2	2	2	2	2	2	2	2	2	2	2	3	3	3	3
141	143	2	18	168	60	4	13	2	1	1	1	2	2	1	1	2	2	1	2	2	1	1	1	1	-3	2	3	1	3	2	1	2	2	2	2	2	1	2	2	2	4	4	4	2	2	4	2	3	3
142	144	2	18	170	54	5	13	1	2	2	2	2	2	1	1	2	2	3	2	2	2	2	1	1	-3	2	1	2	2	2	1	1	3	3	1	2	5	5	5	5	2	2	5	3	3	5	5	3	3
143	145	2	18	163	50	1	13	2	1	2	1	2	2	1	1	2	2	2	1	2	2	1	2	1	-3	2	2	2	3	3	3	3	3	3	3	3	3	3	2	3	3	3	3	3	3	3	3	3	3
144	146	2	18	163	80	1	13	2	2	1	1	2	2	1	1	1	2	2	2	1	1	1	1	1	-3	2	2	2	2	3	1	1	3	2	1	2	3	3	2	3	1	1	3	1	2	4	4	2	3
145	147	2	18	158	48	1	13	2	1	3	1	2	2	1	1	2	2	2	2	2	2	1	1	1	-3	1	1	2	2	2	1	1	2	1	3	4	3	2	4	5	4	5	5	3	2	4	4	3	4
146	148	1	18	182	80	1	13	1	2	3	3	2	2	1	1	2	3	3	2	2	1	1	1	2	-3	1	1	2	2	2	3	2	2	2	2	3	2	2	3	3	2	2	3	2	2	5	5	4	4
147	149	2	18	163	50	1	13	2	2	1	1	2	1	1	1	2	2	3	2	2	2	1	1	1	-3	2	2	2	2	2	1	1	1	1	1	1	1	1	1	1	1	1	2	1	1	5	5	5	5
148	150	2	18	163	47	4	13	1	1	2	2	2	1	1	1	2	2	2	1	1	2	1	1	1	-3	2	1	2	1	1	1	1	1	1	1	1	1	1	1	1	2	1	1	1	1	5	5	5	5
149	151	2	18	164	57.5	4	13	2	1	1	1	2	2	1	1	2	2	2	1	1	2	1	1	1	-3	2	2	2	3	3	1	1	3	3	2	5	4	4	3	5	1	2	2	2	3	3	4	3	3
150	152	1	22	163	98	3	8	2	2	1	1	3	2	2	2	2	3	3	1	1	2	2	2	2	-3	2	2	2	3	3	1	2	2	2	2	2	2	1	2	3	2	2	2	2	2	3	3	3	3
151	153	2	18	170	66	4	13	2	2	3	3	1	2	1	1	3	2	2	2	2	1	1	2	1	-3	1	1	2	2	2	2	2	2	2	2	2	2	2	2	2	2	2	2	2	2	4	4	4	4
152	154	2	18	167	59	1	13	1	1	1	1	2	2	1	1	2	2	2	2	2	2	2	1	1	-3	2	1	2	1	1	1	1	1	1	1	1	1	1	1	1	1	1	1	1	1	5	5	5	5
153	155	2	22	155	47	4	9	2	2	1	1	2	2	1	1	2	2	3	1	2	2	1	1	2	-3	1	2	2	2	1	1	1	4	4	3	1	1	1	2	4	3	4	4	5	4	3	5	1	2
154	156	1	21	177	87	2	13	2	2	1	1	2	2	1	2	1	1	2	1	2	2	1	1	3	1	1	1	2	1	1	1	3	3	2	3	2	5	3	3	5	1	2	4	4	1	4	5	2	4
155	157	2	19	166	46	2	5	2	1	1	2	2	3	1	1	2	3	2	2	2	2	1	1	3	1	1	1	2	1	2	1	1	3	2	1	2	4	2	2	3	3	3	3	2	2	4	4	3	4
156	158	1	20	183	65	3	13	2	2	1	1	3	2	1	1	2	3	3	2	2	2	2	1	3	1	2	2	2	3	3	3	3	3	3	3	3	3	3	3	3	3	3	3	3	3	3	3	3	3
157	159	2	18	168	52	3	7	2	1	3	3	1	3	1	1	2	3	3	1	1	1	2	1	1	-3	2	2	2	3	3	3	3	3	3	3	3	3	3	3	3	3	3	3	3	3	3	3	3	3
158	160	2	18	167	60	1	13	1	1	1	1	2	1	1	1	1	3	3	1	1	2	1	2	1	-3	2	2	2	3	3	2	2	3	2	2	5	2	5	5	4	5	5	5	5	5	4	4	3	2
159	161	1	18	189	65	2	8	1	2	3	2	3	2	1	2	1	1	1	1	1	1	2	1	3	1	2	1	2	5	5	5	5	5	5	5	5	5	5	5	5	5	5	5	5	5	5	5	5	5
160	162	1	21	168	57	3	9	2	2	1	1	3	1	1	1	1	2	2	1	2	2	2	2	2	-3	2	2	2	5	5	3	2	4	4	2	1	4	2	1	3	2	2	2	2	3	3	3	3	3
161	163	1	20	190	70	3	6	2	1	3	3	2	2	1	1	2	2	3	1	1	1	1	1	3	3	2	2	1	5	5	5	5	5	5	5	5	5	5	5	5	5	5	5	5	5	5	5	5	5
162	164	2	19	163	52	2	5	2	2	1	1	2	2	1	1	2	2	2	1	2	2	2	1	3	1	1	2	1	2	1	1	1	4	4	1	2	4	3	3	3	3	3	3	4	4	3	4	2	3
163	165	2	19	163	48	2	5	2	1	1	1	2	2	1	1	1	2	3	1	1	1	2	2	2	-3	2	2	2	5	5	1	1	1	5	5	2	5	5	5	5	5	5	5	5	5	3	5	3	3
164	166	2	20	162	50	2	6	1	1	3	1	2	2	1	1	2	2	2	1	2	2	1	1	2	-3	1	1	1	3	2	4	1	4	4	5	1	5	5	5	5	5	5	5	5	3	4	4	2	4
165	167	2	18	164	47	1	6	2	2	1	1	2	2	1	1	2	2	3	2	2	1	1	1	1	-3	1	1	2	3	1	1	1	4	2	1	1	2	1	1	5	4	5	5	5	4	3	5	1	3
166	168	1	20	176	80	2	6	2	2	1	1	2	3	1	2	2	2	2	1	1	2	2	1	2	-3	2	2	2	3	3	3	2	4	5	4	1	3	1	1	5	2	2	3	3	5	4	4	1	3
167	169	2	19	155	55	2	5	1	1	3	3	2	2	1	2	3	2	2	1	2	2	2	2	1	-3	2	2	2	4	4	4	2	4	3	3	4	5	4	4	3	3	4	4	4	4	3	2	2	3
168	170	2	18	170	62	2	6	2	1	2	2	1	3	1	1	2	2	1	2	2	2	1	1	1	-3	1	1	2	3	3	2	1	4	4	1	2	2	2	2	3	1	3	3	4	4	4	5	5	4
169	171	2	19	164	48	3	5	2	2	1	1	2	2	1	2	1	2	2	2	2	2	1	1	2	-3	2	1	2	3	3	1	1	3	2	2	2	2	2	3	4	2	3	4	3	4	4	3	3	4
170	172	2	18	165	60	1	5	1	2	3	3	2	2	1	2	2	2	1	2	2	2	1	1	1	-3	1	1	2	3	3	3	3	3	3	3	3	3	3	3	3	3	3	3	3	3	3	3	3	3
171	173	2	19	180	71	2	1	2	1	1	1	2	3	1	2	1	2	3	1	2	2	1	2	2	-3	2	2	1	4	4	2	3	4	3	4	2	3	2	3	4	4	4	4	3	4	3	4	3	2
172	174	2	19	168	50	2	5	1	2	3	3	1	3	1	1	2	2	1	2	2	2	1	1	1	-3	1	1	2	1	1	2	1	2	2	3	1	5	5	1	1	1	1	1	1	1	5	5	5	5
173	175	1	18	179	118	1	5	2	1	1	2	2	3	1	1	1	3	2	2	1	2	2	3	1	-3	2	3	1	5	5	4	3	5	5	3	3	4	4	3	4	4	4	4	5	5	3	2	3	2
174	176	2	18	158	53	2	5	2	2	1	1	2	2	1	2	2	2	3	1	2	2	1	1	2	-3	2	1	2	2	2	4	1	4	3	1	2	3	2	2	4	4	3	2	3	3	4	4	2	4
175	177	2	19	175	60	2	6	1	2	1	1	2	2	1	1	1	2	2	1	1	2	1	1	2	-3	2	2	2	3	3	2	2	4	4	2	1	3	2	2	3	4	4	4	3	4	3	3	2	3
176	178	2	18	162	52.5	1	5	2	2	1	1	2	2	1	2	1	2	2	1	2	2	1	1	1	-3	2	1	2	3	3	1	1	5	4	3	1	5	3	4	5	5	5	5	3	3	5	5	3	2
177	179	1	18	185	88	1	9	1	1	1	3	2	3	1	1	2	2	2	2	2	2	2	1	1	-3	1	2	2	4	4	4	4	4	4	4	4	4	4	4	4	4	4	4	4	4	4	4	4	4
178	180	2	19	158	50	2	5	2	1	1	1	2	2	1	1	1	3	3	2	2	2	1	2	1	-3	3	2	2	2	3	1	3	4	3	2	2	3	3	4	5	2	3	2	4	4	4	2	3	4
179	181	2	19	160	49	1	5	2	1	1	1	2	2	1	1	2	2	2	1	2	1	1	1	1	-3	1	1	2	1	1	2	1	3	3	2	2	1	1	1	2	1	2	2	3	3	5	4	3	3
180	182	1	22	169	68	4	9	1	1	3	3	3	3	1	2	2	3	3	2	2	2	1	1	3	1	2	2	2	3	3	1	1	3	3	2	2	5	2	2	2	4	4	5	4	4	3	3	1	3
181	183	2	18	165	50	1	5	1	2	2	1	2	2	2	2	1	2	1	1	2	1	2	3	2	-3	1	1	2	2	2	1	1	3	3	3	2	2	2	3	4	3	3	3	3	3	3	3	2	2
182	184	2	19	166	56	2	5	1	2	1	1	2	2	1	1	3	3	3	1	1	1	1	1	2	-3	2	2	2	1	1	1	1	2	2	1	1	1	2	2	3	3	3	3	1	1	3	5	5	3
183	185	1	20	175	53	4	13	2	1	2	1	2	3	1	2	1	2	2	2	1	1	2	2	2	-3	2	2	2	1	1	1	1	1	2	1	1	1	1	1	1	1	1	3	1	1	3	2	1	4
184	186	2	18	170	78	2	5	2	1	3	1	2	3	1	2	2	2	2	2	1	2	2	1	2	-3	2	2	2	2	2	3	1	4	2	1	2	4	3	3	2	3	4	4	3	3	3	5	4	2
185	187	2	19	170	50	2	1	2	2	1	1	2	2	1	1	3	2	2	1	2	2	1	2	1	-3	2	2	2	3	3	3	3	4	4	3	4	5	3	4	5	3	4	3	2	3	3	3	1	3
186	188	2	20	163	48	3	10	2	2	1	1	2	2	1	2	2	3	3	1	2	2	1	1	2	-3	2	3	1	3	2	1	3	3	2	2	1	4	1	3	4	1	4	5	5	5	3	5	5	3
187	189	2	20	155	43	2	6	1	1	3	3	2	3	1	1	2	2	3	2	2	2	2	1	3	1	2	1	2	3	3	3	1	5	4	1	2	2	2	2	4	3	3	4	4	4	4	4	3	4
188	190	2	18	164	98	1	9	1	1	2	2	1	3	1	1	2	2	2	1	1	2	2	1	2	-3	1	1	2	2	1	1	1	2	1	1	1	1	1	1	5	3	3	3	2	1	5	5	2	3
189	191	2	22	165	50	4	5	2	1	1	1	2	3	1	1	1	3	3	1	1	1	2	2	1	-3	3	3	1	2	2	1	2	4	3	1	1	5	5	5	5	2	2	4	4	4	4	5	4	3
190	192	1	21	175	77	2	6	2	2	1	1	3	2	1	1	2	3	3	1	1	1	2	3	1	-3	2	2	1	2	1	2	3	3	3	3	3	3	3	3	3	3	3	3	3	3	3	3	3	3
191	193	2	17	160	50	1	13	1	1	1	1	2	2	1	1	3	2	1	1	2	2	1	2	2	-3	2	2	1	4	4	1	2	5	5	5	5	5	5	5	5	5	5	5	5	5	3	3	3	3
192	194	2	18	160	55	1	6	2	2	1	1	2	2	1	1	2	2	3	2	2	1	1	1	2	-3	1	1	2	2	2	1	1	2	2	1	3	1	2	1	3	2	3	3	1	1	4	4	1	4
193	195	2	18	165	51	1	6	1	2	1	1	2	2	1	1	2	2	3	2	2	1	1	1	2	-3	1	2	2	1	1	1	3	1	1	2	1	1	1	1	1	4	4	4	1	1	4	4	4	4
194	196	2	19	160	47	1	6	1	1	2	1	3	2	1	1	1	3	3	1	2	2	1	1	1	-3	2	2	2	2	2	1	1	2	2	2	1	3	1	1	2	2	2	2	2	2	3	3	3	3
195	197	2	18	170	60	2	6	2	2	1	1	2	1	1	1	1	2	2	1	1	2	1	2	3	1	2	2	2	2	2	2	2	2	2	2	2	2	2	2	2	2	2	2	2	2	2	2	2	2
196	198	2	19	170	50	1	13	2	2	1	1	2	2	1	1	3	2	1	1	2	2	1	1	3	1	1	1	2	1	2	1	2	2	2	1	2	1	2	2	3	2	2	4	2	2	5	5	5	5
197	199	2	18	156	84	1	6	1	2	1	1	2	2	1	2	2	2	1	2	1	2	1	1	3	1	2	2	1	3	2	2	2	4	3	3	2	4	4	4	4	2	2	2	2	2	5	3	3	3
198	200	1	18	165	58	1	6	2	2	1	1	3	1	1	2	2	2	3	2	2	2	1	1	1	-3	1	1	2	3	3	3	3	3	3	3	3	3	3	3	3	3	3	3	3	3	3	3	3	3
199	201	2	19	162	62.5	1	6	2	2	1	1	2	2	1	1	2	3	1	2	2	2	1	1	1	-3	1	1	2	2	2	1	2	3	2	4	2	1	1	2	3	3	3	1	2	2	4	4	1	4
200	202	2	19	158	50	2	6	1	1	3	3	2	3	1	1	2	2	2	2	2	1	1	1	2	-3	1	1	2	2	2	1	1	2	1	2	2	2	1	2	2	2	2	2	1	2	3	3	3	2
201	203	2	21	166	56	1	6	2	2	1	1	2	2	1	1	3	2	3	2	2	2	1	1	1	-3	2	2	1	1	1	1	1	2	1	1	2	1	1	1	1	2	2	2	2	2	5	1	5	2
202	204	2	19	172	54	2	6	2	2	1	1	2	2	1	2	1	2	2	2	1	1	1	1	2	-3	2	1	2	2	2	1	1	2	2	2	1	4	2	1	1	3	4	4	2	2	4	4	4	3
203	205	1	18	185	84	1	6	2	2	3	3	2	3	1	1	3	2	3	1	2	1	1	1	1	-3	1	1	2	3	3	3	3	3	3	3	3	3	3	1	3	3	3	3	3	3	3	3	3	3
204	206	2	18	160	45	1	6	1	1	3	3	1	3	1	1	3	1	1	2	2	2	2	1	3	1	1	1	2	1	1	1	1	1	1	1	1	1	1	1	1	1	1	1	1	1	5	5	5	5
205	207	1	19	178	95	1	13	2	2	1	1	2	2	2	2	1	2	2	2	2	2	2	1	2	-3	2	2	2	4	4	4	3	3	3	3	3	3	3	3	3	3	3	3	3	3	3	3	3	3
206	209	2	18	164	50	1	6	2	2	1	1	2	2	1	1	1	2	2	2	1	2	2	3	2	-3	2	2	2	2	3	3	4	3	3	3	3	3	3	3	3	3	4	3	3	3	3	3	3	3
207	210	2	18	160	54	1	6	1	1	1	1	2	2	1	1	2	2	3	2	2	2	2	1	2	-3	1	1	1	1	1	1	1	1	1	3	1	1	1	1	1	1	1	1	1	1	5	5	5	5
208	211	2	19	162	46	1	6	2	2	1	1	2	2	1	1	1	2	2	1	1	2	1	2	3	1	2	1	2	3	3	3	1	3	3	3	3	4	3	5	3	4	4	5	2	2	5	5	5	3
209	212	2	20	163	48.5	2	6	2	1	3	3	2	2	1	2	2	2	2	2	2	2	1	1	3	1	1	1	2	3	3	3	1	3	3	3	3	3	3	3	3	3	3	3	3	3	3	4	3	3
210	213	2	20	162	60	1	13	2	2	1	1	3	2	1	1	2	2	2	1	1	1	1	2	1	-3	2	2	2	4	4	4	2	4	4	3	3	4	3	3	3	2	2	3	4	4	3	2	2	2
211	214	1	19	186	75	1	6	2	2	1	1	2	2	1	1	3	2	2	1	1	1	1	1	1	-3	1	1	2	3	3	3	3	3	3	3	3	3	3	3	3	3	3	3	3	3	3	3	3	3
212	216	2	17	165	58	1	6	2	1	2	1	2	3	1	1	2	1	1	2	2	2	1	1	1	-3	1	1	2	3	3	3	3	3	3	3	3	3	3	3	3	3	3	3	3	3	4	4	4	4
213	217	2	18	172	62	1	13	1	1	1	1	2	2	1	2	1	2	2	2	2	2	1	1	1	-3	2	2	2	2	4	3	2	3	2	2	2	4	3	5	3	3	3	4	3	3	3	3	3	3
214	218	1	18	175	96	1	6	1	2	2	2	2	2	1	1	2	2	2	2	2	2	2	2	1	-3	2	2	1	3	3	3	3	3	3	3	3	3	3	3	3	3	3	3	3	3	3	3	3	3
215	219	2	18	159	50	1	6	2	2	1	1	3	1	1	1	3	3	3	1	2	2	2	2	2	-3	1	1	2	1	1	1	1	1	1	1	1	1	1	1	1	1	1	1	1	1	5	5	5	5
216	220	2	16	157	55	1	13	2	2	1	1	3	1	1	1	2	2	2	2	1	2	1	2	1	-3	2	3	1	3	3	1	3	3	3	5	3	1	3	3	4	3	3	3	2	3	3	5	2	3
217	221	2	19	167	60	1	13	1	1	1	1	2	2	1	2	2	3	3	2	1	2	1	2	1	-3	2	2	1	3	3	2	1	5	5	5	5	5	2	3	5	2	4	4	5	5	4	5	2	2
218	222	2	19	155	50	1	13	2	2	1	1	2	2	1	1	1	2	2	2	2	2	1	1	1	-3	2	2	2	3	3	3	1	3	3	2	2	2	2	2	2	2	3	3	2	2	3	3	3	3
219	223	2	19	165	47	1	13	1	1	1	1	2	2	2	2	2	2	2	1	2	2	2	1	3	1	2	2	1	3	3	2	3	3	3	3	3	5	3	4	5	4	3	4	3	3	3	5	3	3
220	225	2	18	158	47	1	6	2	2	1	1	2	2	1	1	3	2	3	2	2	2	2	1	1	-3	1	1	1	1	1	1	1	1	1	1	1	1	1	1	1	1	1	1	1	1	5	5	5	5
221	226	1	19	185	71	1	6	1	1	1	1	2	2	1	1	3	2	3	2	2	1	1	1	2	-3	1	1	2	3	3	2	1	2	3	3	1	1	3	4	4	3	3	4	3	3	3	3	3	3
222	227	2	19	158	60	1	6	2	2	1	1	3	1	1	1	3	2	3	1	1	2	2	2	1	-3	2	3	2	3	3	3	2	4	5	5	5	5	5	5	2	2	3	3	3	4	4	3	3	2
223	228	2	18	164	57	1	13	2	2	1	1	2	2	1	1	2	2	2	1	2	2	1	2	1	-3	2	2	2	1	1	1	1	3	3	3	1	3	3	1	2	3	3	2	2	2	4	4	2	3
224	229	2	18	170	54.5	1	6	2	2	1	1	2	1	1	1	1	2	2	2	2	2	1	1	2	-3	2	1	2	3	4	1	3	4	5	4	4	4	3	4	4	4	5	5	5	5	3	4	2	3
225	230	2	18	162	54	1	6	2	2	1	1	2	2	1	2	2	3	3	1	2	2	1	1	2	-3	1	1	2	3	2	1	1	3	1	1	1	1	1	1	4	3	3	3	3	2	4	3	1	3
226	231	2	17	164	57	1	6	2	2	1	1	2	2	1	1	2	2	2	1	1	2	1	1	1	-3	2	2	2	2	2	2	1	4	4	1	1	5	5	5	5	5	5	5	5	5	5	5	4	3
227	232	2	19	163	59	1	6	1	2	1	1	3	1	1	1	2	2	1	1	2	2	1	1	1	-3	2	1	2	2	3	2	2	3	2	5	3	2	1	1	2	4	4	4	2	3	5	5	1	5
228	233	2	19	165	55	1	6	2	2	1	1	2	3	1	1	2	2	2	2	2	2	1	1	2	-3	1	1	2	2	2	1	2	3	3	3	1	2	1	1	3	3	2	3	1	1	5	5	3	4
229	234	2	19	163	62	1	6	1	1	3	1	2	2	1	1	2	2	2	2	2	2	1	1	1	-3	2	1	2	2	1	1	1	4	3	1	2	3	3	2	2	3	3	3	3	3	4	3	1	3
230	235	1	18	186	85	1	13	2	2	1	1	2	2	3	2	3	1	3	2	2	2	2	1	2	-3	2	2	2	3	2	3	2	4	4	3	4	4	4	4	5	2	3	4	3	2	4	3	2	3
231	236	2	18	166	62	1	13	2	2	1	1	2	2	1	1	2	2	3	2	2	2	1	2	3	1	1	1	2	2	2	2	1	4	4	2	3	2	3	2	3	5	5	5	4	4	3	5	2	3
232	237	1	19	175	62.5	1	1	2	2	1	1	3	1	1	2	3	2	2	1	1	1	2	2	2	-3	2	2	2	2	1	1	1	1	1	1	1	1	1	1	1	1	1	1	1	2	3	3	3	3
233	239	2	18	158	45	1	13	2	2	1	1	2	2	1	1	1	2	3	1	2	2	1	2	1	-3	1	1	2	2	3	2	1	4	5	1	1	5	3	2	1	2	2	4	2	2	5	5	2	4
234	240	2	18	168	70	1	6	1	2	1	1	2	2	1	2	2	2	2	1	1	2	1	2	1	-3	2	2	1	3	3	1	1	4	4	2	3	3	2	3	5	3	3	3	3	3	2	3	3	2
235	241	2	18	171	55	1	6	1	1	2	2	2	2	1	1	2	2	2	1	1	2	1	1	1	-3	1	1	2	2	2	1	1	2	2	3	2	4	1	2	3	4	4	4	4	2	4	4	3	3
236	242	2	18	166	60	1	6	2	2	1	1	2	2	1	1	2	2	2	2	2	2	1	1	1	-3	2	2	2	3	2	1	1	4	4	3	1	5	1	1	3	1	1	5	4	5	4	3	1	3
237	243	1	20	178	58	1	6	2	2	1	1	2	2	1	2	2	2	2	2	2	2	2	2	1	-3	1	1	2	3	3	2	1	1	1	1	1	1	1	1	1	1	1	1	1	1	3	3	1	3
238	244	2	19	166	60	2	13	1	1	1	1	2	2	1	2	1	2	2	1	1	1	1	2	3	2	1	2	2	3	3	2	3	3	2	3	5	2	3	2	4	3	3	3	3	2	3	3	3	3
239	245	2	19	165	60	1	6	1	2	3	3	1	3	1	1	2	2	1	1	1	2	1	1	3	1	1	1	2	2	1	1	1	2	2	3	1	1	1	1	2	1	1	2	2	3	4	5	3	4
240	246	2	20	162	50	1	6	2	2	1	1	2	2	1	1	2	2	2	1	1	1	2	2	1	-3	2	2	2	2	1	1	1	2	1	1	1	1	1	1	1	4	4	1	5	5	4	5	1	4
241	247	2	18	158	63	1	6	2	2	1	1	2	1	1	1	2	2	2	2	2	1	1	1	1	-3	2	1	2	1	2	1	1	2	2	1	1	2	1	3	1	4	4	4	2	1	5	2	1	2
242	248	2	18	160	80	1	13	2	2	1	1	2	2	1	1	1	3	3	2	2	2	1	1	3	1	2	2	2	2	1	1	1	1	1	1	1	1	1	1	1	1	1	1	1	1	5	5	3	4
243	249	2	19	168	70	1	6	2	1	1	1	2	3	1	1	2	2	2	1	1	2	1	2	1	-3	1	1	2	3	4	1	1	5	4	1	3	3	1	3	5	3	3	3	2	4	4	5	4	4
244	250	2	19	172	52.5	1	13	1	2	2	1	2	2	1	1	2	2	2	1	2	1	1	1	3	1	1	1	2	1	1	1	1	2	1	2	3	1	1	1	1	1	1	4	1	2	4	4	3	3
245	251	2	18	160	48	1	13	2	2	1	1	2	2	1	1	2	2	2	1	1	2	1	2	2	-3	2	2	2	3	3	3	3	3	3	3	3	3	3	3	3	3	3	3	3	3	3	3	3	3
246	252	1	20	174	56	1	13	2	2	1	1	3	1	3	3	2	2	3	2	2	2	1	1	2	-3	1	1	2	4	4	1	2	3	4	5	4	5	4	4	4	5	5	5	4	3	5	5	5	5
247	253	2	20	155	92	2	13	2	2	1	1	3	1	1	1	2	3	3	2	2	2	1	1	2	-3	1	2	1	3	1	1	3	3	3	1	3	2	1	1	5	5	5	5	3	3	3	2	1	2
248	254	2	20	160	50	1	6	2	2	1	1	2	2	1	1	2	2	2	1	1	1	1	2	2	-3	2	2	1	2	3	1	1	2	2	2	1	1	1	1	1	1	1	3	4	3	3	4	3	3
249	255	2	20	160	49	2	6	2	2	1	1	2	2	1	1	2	2	2	2	2	1	1	2	2	-3	1	2	2	3	3	2	2	4	3	3	3	4	3	3	4	3	3	3	3	3	3	3	3	3
250	256	2	18	158	82	1	6	1	1	2	1	2	2	1	2	2	2	2	1	2	2	1	1	1	-3	2	2	2	1	2	2	2	3	4	1	4	4	4	2	4	4	4	4	4	3	4	3	2	2
251	257	2	19	162	60	1	6	2	2	1	1	2	2	1	2	2	2	2	1	1	1	1	1	2	-3	2	2	2	3	3	1	1	4	3	4	2	2	2	3	3	4	4	4	3	3	5	5	3	3
252	259	2	18	160	80	1	13	1	2	1	1	2	2	1	2	2	2	2	2	2	2	1	1	2	-3	3	2	2	1	1	1	1	2	1	1	5	1	1	1	2	5	5	2	2	3	4	1	1	2
253	260	2	19	160	52	1	6	2	2	1	1	2	2	1	2	2	2	2	1	2	2	1	1	1	-3	2	2	2	3	3	3	3	3	2	3	1	3	1	2	1	1	1	3	3	3	3	3	3	3
254	261	2	18	164	48	1	6	2	2	1	1	3	1	1	1	1	3	3	1	2	2	1	1	2	-3	1	1	1	3	3	3	3	3	3	3	3	3	3	3	3	3	3	3	3	3	3	3	3	3
255	262	2	20	173	75	2	6	1	2	2	2	2	2	2	2	2	1	2	2	2	1	1	1	2	-3	2	2	1	2	2	1	1	1	1	1	1	1	1	2	4	4	4	4	2	3	4	4	4	2
256	263	2	19	164	52	2	6	2	1	2	2	3	2	1	1	2	3	3	2	2	2	1	1	2	-3	2	2	1	3	3	1	2	3	3	4	2	2	3	4	4	5	5	5	4	4	4	5	3	3
257	264	2	19	158	36	2	8	2	2	1	1	3	1	1	1	1	3	2	1	2	2	1	2	2	-3	2	2	2	3	1	1	1	3	2	2	2	1	1	1	5	1	1	3	1	3	5	2	1	4
258	265	2	18	168	52	1	13	2	2	1	1	2	2	1	1	2	2	2	2	2	1	1	2	2	-3	1	1	2	1	2	1	1	2	2	2	1	2	2	2	2	2	3	2	1	1	4	5	2	4
259	266	2	20	160	44	2	13	2	2	1	1	3	2	1	2	1	3	3	1	1	1	1	2	3	1	2	2	2	1	1	1	1	2	2	2	5	5	5	4	5	5	5	5	3	3	3	3	3	2
260	267	2	19	164	53	1	13	2	2	1	1	2	2	1	1	3	2	3	2	1	2	1	1	3	1	1	1	2	3	3	1	1	3	3	1	2	2	2	2	2	3	3	3	2	2	5	5	2	4
261	268	2	20	158.5	52	2	6	1	2	1	1	3	1	1	1	2	2	3	2	2	2	2	1	1	-3	1	2	2	1	1	1	1	1	1	1	1	1	1	1	1	1	1	1	1	1	5	5	5	5
262	269	2	18	160	47	1	6	2	2	1	1	2	2	1	1	2	2	2	2	2	2	1	1	1	-3	1	1	2	1	1	1	1	2	3	2	1	2	1	3	5	1	1	2	2	3	3	2	1	3
263	270	1	18	170	55	1	6	2	1	3	3	3	1	3	3	3	3	3	1	1	1	1	3	1	-3	1	1	1	5	5	5	5	3	3	4	3	4	3	4	2	4	2	5	3	3	2	4	2	4
264	271	2	20	160	56	2	6	2	2	1	1	2	1	1	1	2	2	2	2	2	2	1	1	1	-3	2	1	2	3	3	2	1	2	2	3	3	1	1	1	3	4	4	4	4	2	5	5	5	5
265	272	2	18	154	56	1	6	2	1	1	1	3	2	1	1	3	2	2	1	1	1	2	2	2	-3	2	2	2	3	3	3	1	3	3	3	3	3	3	3	3	1	2	5	2	2	3	1	1	2
266	273	2	19	168	50	2	13	2	2	1	2	2	2	1	1	2	2	2	2	2	2	2	2	3	1	2	1	2	2	1	1	1	2	1	3	2	1	1	1	2	1	1	1	1	1	5	5	3	4
267	274	2	18	163	67	1	6	2	2	1	1	2	2	1	1	2	2	2	2	2	2	2	2	1	-3	2	2	1	2	2	1	2	3	2	1	3	3	2	2	3	4	4	4	4	4	3	4	4	3
268	275	2	18	160	66	1	6	2	2	1	1	2	3	1	1	2	2	2	1	1	1	2	2	1	-3	2	2	2	3	3	2	2	4	4	3	1	3	1	1	1	1	2	4	2	4	3	2	1	3
269	276	2	18	164	49	1	6	2	2	1	1	2	2	1	1	2	2	2	2	2	1	1	1	1	-3	1	1	2	2	2	1	1	3	2	2	2	3	3	3	3	3	3	3	1	1	4	4	3	3
270	277	1	18	179	63	1	13	1	1	1	2	2	1	1	1	2	1	2	2	2	2	1	1	1	-3	2	2	2	2	1	1	1	2	1	1	1	5	2	2	5	2	5	3	1	1	3	4	1	4
271	278	2	18	170	98	1	13	2	2	1	1	2	1	1	1	1	3	3	2	2	2	1	2	1	-3	2	2	2	1	4	1	1	4	3	3	3	5	4	4	4	4	4	4	4	4	4	4	1	4
272	279	2	18	160	51	1	6	2	2	1	1	2	2	2	2	1	2	3	1	1	2	2	2	2	-3	2	2	2	3	3	1	3	2	3	3	2	3	3	5	4	4	4	4	3	4	3	1	2	2
273	280	2	18	158	65	1	13	1	2	2	2	2	2	1	1	3	2	3	2	2	2	2	1	1	-3	2	1	2	2	2	2	1	2	2	1	1	1	1	1	1	3	3	3	1	3	3	3	3	2
274	281	2	18	165	44	1	13	2	2	1	1	2	1	1	1	1	1	2	2	2	2	1	1	3	2	2	1	2	1	1	3	4	1	4	3	2	5	1	5	3	5	5	5	4	4	4	5	2	4
275	282	2	18	175	55	1	13	1	1	2	2	2	2	1	1	2	3	3	1	1	2	2	1	3	1	3	2	2	1	2	1	1	1	1	1	2	5	2	3	5	4	4	2	1	1	2	5	5	1
276	283	2	18	165	51.5	1	6	2	2	1	1	2	2	1	1	2	2	1	2	2	2	1	2	1	-3	2	2	2	1	1	1	1	1	2	1	1	1	1	1	1	2	2	3	2	2	4	3	2	3
277	284	2	18	167	44	1	13	2	2	2	2	2	3	1	2	2	2	3	1	2	2	2	2	3	1	2	2	2	4	5	4	3	5	5	4	4	5	2	5	4	4	4	4	4	5	4	5	3	3
278	285	2	17	173	65	1	6	1	2	2	2	1	3	1	1	3	1	1	2	2	1	1	1	2	-3	1	1	2	2	2	1	1	2	2	3	1	1	1	1	1	1	3	2	2	2	5	3	1	4
279	286	2	18	162	88	1	6	1	2	2	2	2	2	1	1	2	2	3	1	1	2	1	2	1	-3	2	2	2	2	2	1	1	3	3	1	1	3	2	3	2	2	2	4	4	2	4	2	2	3
280	287	2	19	170	53	1	6	1	2	3	1	3	2	1	1	2	2	3	2	2	2	1	2	2	-3	2	2	2	4	3	3	2	5	5	5	1	2	1	2	3	1	2	4	5	5	4	2	3	4
281	288	2	18	163	55	1	7	2	2	2	2	2	2	1	1	2	2	2	2	2	1	1	1	1	-3	2	1	2	2	3	2	2	3	2	3	4	1	1	2	4	3	3	3	2	2	4	3	3	4
282	289	2	17	159	51	1	6	2	1	1	1	2	2	1	2	2	2	1	2	2	1	1	1	1	-3	1	1	2	1	2	1	1	1	1	4	3	1	1	1	4	1	2	2	3	5	5	4	2	4
283	290	2	19	160	85	1	13	1	1	1	1	2	2	1	1	2	2	2	2	2	2	1	1	1	-3	1	1	2	2	2	2	2	2	2	2	2	2	2	2	2	2	2	2	2	2	5	5	5	5
284	291	2	19	165	50	1	6	2	2	1	1	2	2	1	1	2	2	2	1	2	2	1	1	3	1	1	1	2	2	1	1	1	2	1	2	2	3	2	2	4	2	2	3	1	3	3	3	3	3
285	292	2	18	165	67.5	1	6	2	2	1	1	2	2	1	1	2	2	2	2	2	1	1	2	1	-3	2	1	2	2	1	1	2	2	2	1	3	2	2	1	3	3	3	3	2	1	3	4	3	3
286	293	2	18	168	50	1	6	2	2	1	1	2	2	1	1	2	2	2	2	2	2	1	1	1	-3	1	1	2	3	2	1	1	3	2	2	5	1	1	1	2	5	5	5	2	1	5	4	1	4
287	294	2	19	150	45	1	5	2	2	1	1	2	2	1	1	2	2	1	1	2	2	1	1	3	1	2	2	2	3	3	1	1	4	2	3	4	5	1	1	2	1	1	1	1	1	4	4	1	2
288	295	2	18	170	65	1	6	1	2	1	1	2	2	1	1	2	2	2	2	2	2	1	1	2	-3	2	2	2	3	2	2	1	2	3	2	2	2	1	3	4	4	4	3	3	4	5	4	3	4
289	296	2	18	148	36	1	6	2	2	1	1	2	2	1	1	2	2	2	2	1	2	2	1	2	-3	2	2	2	2	1	1	1	4	3	1	2	1	1	1	3	2	2	2	1	1	4	4	1	3
290	297	2	17	163	44	1	6	2	2	1	1	2	2	2	2	3	2	2	1	1	1	2	1	3	1	2	1	2	4	4	1	5	4	5	5	2	3	3	2	3	5	5	5	5	3	5	5	3	4
291	298	2	18	163	49.5	1	6	2	2	1	1	2	2	1	1	3	2	1	2	2	2	1	1	1	-3	2	1	2	2	2	1	1	2	1	1	3	1	2	1	4	1	1	1	1	3	3	2	1	3
292	300	2	18	158	95	1	13	2	2	3	1	2	2	1	1	1	2	2	1	1	2	1	2	1	-3	2	2	2	3	4	1	3	4	4	1	1	4	3	3	4	4	4	4	3	3	4	3	1	3
293	301	2	19	165	52	1	13	2	1	1	1	2	2	1	2	2	2	2	2	2	2	1	1	1	-3	3	2	2	3	4	3	1	4	5	4	1	3	3	3	4	2	1	2	2	4	3	5	3	3
294	302	2	18	168	68	1	6	2	2	1	1	2	1	1	1	2	2	2	2	2	1	1	2	2	-3	2	2	2	1	2	1	3	3	3	3	3	2	1	1	3	2	2	2	1	1	5	5	3	4
295	303	2	18	163	75	1	6	2	2	1	1	2	2	1	1	2	2	2	2	2	2	2	1	2	-3	2	2	2	2	2	1	1	2	2	2	2	2	2	2	2	1	1	2	2	2	4	4	3	3
296	304	2	18	162	52.5	1	7	2	2	1	1	2	1	1	1	2	2	2	1	2	2	1	1	2	-3	1	1	2	2	2	2	3	3	3	2	2	2	1	2	2	2	2	2	3	3	4	4	4	4
297	305	2	19	158	57.5	1	6	1	2	1	1	2	1	1	1	1	2	3	1	1	2	1	1	1	-3	2	1	1	3	2	1	2	3	2	2	4	4	2	2	4	2	2	3	2	2	5	2	3	3
298	306	2	18	152	46	1	1	2	2	1	1	2	1	1	1	3	2	2	2	2	2	1	1	1	-3	2	2	2	3	3	1	2	4	2	3	1	4	3	3	4	3	4	4	3	2	3	4	3	4
299	307	2	19	168	60	1	6	1	1	1	1	2	2	1	1	2	2	3	2	2	2	1	1	1	-3	1	1	2	2	2	2	1	1	2	2	2	2	1	1	3	3	4	3	2	2	4	4	2	3
300	308	2	18	158	55	1	6	2	2	1	1	2	2	1	1	2	3	2	2	2	2	1	1	1	-3	2	2	2	2	1	1	2	4	4	3	1	4	1	1	3	3	3	4	4	3	4	4	2	3
301	309	2	18	168	48	1	13	1	2	2	1	2	2	1	1	3	2	2	2	2	2	2	1	3	1	1	1	2	3	2	3	2	4	4	2	4	5	5	5	5	2	3	4	3	3	4	4	2	3
302	310	2	19	170	51	2	6	1	2	1	1	2	2	1	2	2	3	3	1	1	1	1	2	3	1	1	2	2	3	3	1	3	4	3	2	3	5	4	4	3	3	3	3	3	3	3	3	3	3
303	311	2	18	166	58	1	6	1	2	3	2	2	2	1	2	2	2	2	2	2	2	1	1	3	2	2	2	2	2	1	1	2	4	2	2	1	1	1	1	1	1	1	1	1	2	3	5	3	3
304	312	2	19	159	56	2	1	2	1	1	1	2	2	1	2	2	2	2	1	1	2	2	2	2	-3	1	1	2	1	1	1	1	3	2	2	3	1	1	1	1	1	2	3	2	2	4	4	3	3
305	313	2	19	158	46	1	6	2	2	1	1	2	2	1	1	1	2	1	2	2	2	1	1	1	-3	1	1	2	4	3	1	1	2	3	2	1	2	1	1	1	4	4	4	3	3	5	5	4	5
306	314	2	18	165	50	1	6	2	2	1	1	2	2	1	1	2	2	2	2	2	2	2	2	2	-3	1	1	2	3	3	3	3	3	3	3	3	3	3	3	3	3	3	3	3	3	3	3	3	3
307	315	2	21	162	81	1	6	2	2	1	1	2	2	1	1	2	2	1	1	2	1	1	1	2	-3	3	1	2	2	2	2	2	2	2	2	2	2	2	2	2	2	2	2	2	2	4	4	4	4
308	316	2	18	160	64	1	6	2	2	1	1	2	2	1	1	2	2	2	2	2	2	2	2	1	-3	2	2	2	1	1	1	1	1	1	1	1	1	1	1	3	1	2	2	2	2	5	5	3	3
309	317	2	17	161	53	1	13	2	2	1	1	2	2	1	1	2	2	2	1	2	1	1	1	1	-3	1	1	2	3	3	1	1	3	2	3	1	1	1	1	3	1	1	3	3	2	5	3	1	4
310	318	2	19	160	55	1	13	2	2	1	1	2	2	1	1	2	2	2	2	2	2	1	1	2	-3	2	1	2	2	3	1	2	1	3	1	1	1	1	1	5	3	3	3	1	3	5	3	1	5
311	319	2	18	159	42	1	6	2	2	1	1	2	1	1	1	2	2	2	2	2	2	2	1	1	-3	2	2	2	2	2	1	1	2	2	2	1	1	1	1	3	1	2	2	2	2	5	5	3	3
312	320	1	18	182	75	1	6	2	2	1	1	3	2	1	1	2	2	2	2	2	2	1	1	3	2	2	2	2	5	5	5	5	5	5	5	5	5	5	5	5	5	5	5	5	5	5	5	5	5
313	321	1	19	185	65	1	13	1	1	2	1	2	3	2	2	2	2	1	2	2	2	1	1	3	1	2	1	2	2	2	2	2	2	2	2	2	2	2	2	2	2	2	2	2	2	3	3	3	3
314	322	2	20	166	54	2	1	1	2	1	1	3	2	1	1	1	2	3	1	2	2	1	1	1	-3	1	1	2	1	1	1	1	3	3	3	1	1	1	1	2	1	1	1	1	1	5	5	3	5
315	323	2	18	163	62	2	13	2	2	1	1	2	2	1	2	1	2	2	1	1	2	2	2	2	-3	2	2	2	3	3	1	3	3	3	3	3	3	3	3	3	3	3	3	3	3	3	3	3	3
316	324	2	18	160	53	1	13	2	2	1	1	3	1	1	1	2	2	3	2	2	1	1	1	1	-3	1	1	2	1	1	1	1	1	2	1	3	2	1	1	1	2	2	2	1	4	4	4	4	4
317	325	2	18	163	61	1	6	2	2	1	1	2	2	1	1	1	2	1	2	2	2	1	1	2	-3	1	1	2	3	3	3	2	3	4	4	5	5	2	3	4	3	4	5	2	3	5	5	2	3
318	326	1	18	175	70	1	6	2	2	1	1	2	2	1	1	1	2	2	1	1	1	1	1	1	-3	2	2	2	1	1	1	1	1	1	1	1	1	1	1	1	1	1	1	1	1	5	5	5	5
319	327	2	19	158	75	1	6	2	2	1	1	3	2	1	1	1	2	2	1	1	1	1	1	1	-3	2	1	2	2	3	1	1	2	2	2	2	2	3	3	3	3	3	5	3	5	5	5	4	3
320	328	2	18	154	48	1	7	1	2	2	1	2	2	1	1	2	3	3	1	2	1	1	1	3	1	2	2	2	2	2	1	2	2	2	2	2	2	2	2	2	2	2	2	2	2	4	3	4	2
321	329	2	19	160	45	2	6	2	2	1	1	2	2	1	1	2	2	2	1	1	2	1	1	3	2	2	1	2	2	2	3	1	2	3	2	2	2	3	2	2	3	2	3	2	2	3	4	2	3
322	330	2	18	165	60	1	13	2	2	1	1	2	2	1	2	2	2	3	1	2	2	2	2	2	-3	3	2	2	3	3	3	3	3	4	3	3	3	3	3	3	3	2	3	3	3	3	2	3	3
323	331	2	18	170	48	1	6	2	1	1	1	3	2	1	1	2	2	2	1	1	1	1	2	1	-3	2	1	2	1	1	1	1	1	1	1	1	1	1	1	1	1	1	1	1	1	5	5	1	4
324	332	2	19	162	48	2	6	1	2	1	1	2	2	1	1	2	1	1	2	1	2	1	1	3	1	1	1	2	4	2	1	3	3	2	2	2	3	1	1	2	1	2	2	1	2	5	5	4	3
325	333	2	19	170	95	2	6	1	2	1	1	2	2	1	2	1	2	2	1	2	2	1	1	2	-3	2	1	2	1	1	1	3	3	3	3	3	4	3	4	5	3	3	4	3	3	4	4	3	3
326	334	2	21	157	96	2	6	2	2	1	1	3	1	1	1	2	2	2	1	2	1	1	2	2	-3	2	2	2	3	3	3	2	4	4	3	3	4	1	1	3	3	3	3	3	3	3	3	3	3
327	335	2	19	173	85	1	6	2	2	1	1	2	2	1	1	2	2	2	2	2	2	1	1	2	-3	2	2	2	3	3	1	1	2	2	1	1	1	1	1	1	2	2	2	2	2	5	5	1	3
328	336	2	19	163	50	1	6	2	2	1	1	2	2	1	1	2	2	2	2	2	1	1	2	2	-3	1	2	2	2	2	2	2	2	4	2	4	2	3	3	3	3	4	5	4	4	3	3	3	2
329	337	2	18	168	65	1	6	1	1	1	1	2	3	1	1	2	2	1	2	2	2	1	1	1	-3	2	2	2	2	2	3	4	3	3	3	3	3	3	3	3	2	2	2	3	3	3	4	3	2
330	338	2	19	163	46	1	6	2	2	1	1	2	3	1	1	1	2	2	1	2	2	2	1	1	-3	2	2	2	2	3	1	1	3	3	3	3	2	2	2	2	2	2	2	2	2	3	3	3	3
331	339	2	19	168	52	1	6	1	1	2	1	2	2	1	1	2	2	1	2	2	2	1	1	1	-3	2	1	2	2	2	1	1	1	2	4	1	2	1	1	2	2	2	3	4	3	4	5	1	3
332	340	2	20	157	52	2	7	2	1	1	1	2	1	1	1	2	3	3	1	1	2	2	2	1	-3	2	1	2	3	3	3	2	5	5	3	2	5	3	3	3	2	2	3	3	5	3	4	4	4
333	342	2	19	162	54	2	6	2	2	1	1	2	3	1	1	2	2	3	2	2	2	1	1	2	-3	2	2	2	2	1	1	2	2	2	3	3	5	4	2	3	5	5	5	2	2	3	3	2	2
334	343	2	19	163	45	2	6	2	2	1	1	3	2	1	1	1	2	3	1	2	1	1	2	3	1	3	2	2	1	1	1	2	2	2	1	2	1	1	2	2	1	2	3	2	3	4	4	3	3
335	344	2	19	160	60	1	6	2	1	1	1	3	2	1	1	2	2	3	2	2	2	1	1	1	-3	2	2	2	2	3	1	3	2	2	2	1	2	3	3	3	4	3	4	2	2	3	3	1	3
336	345	2	19	165	50	2	6	1	1	2	2	2	3	1	1	2	2	1	1	2	2	1	1	2	-3	1	1	2	3	3	2	1	3	3	3	3	3	2	2	3	3	3	3	2	2	4	4	3	4
337	346	2	19	167	65	2	13	1	2	2	2	2	2	1	1	1	2	2	1	2	1	1	1	3	1	1	1	2	3	1	1	1	2	2	1	1	1	1	1	2	1	2	2	2	1	5	5	3	4
338	347	1	18	167	55	1	13	2	1	1	1	2	2	1	1	3	2	2	2	2	2	1	1	2	-3	2	2	2	3	3	3	3	3	3	3	3	3	3	3	3	3	3	3	3	3	3	3	3	3
339	348	2	21	168	65	2	6	2	2	1	1	2	1	1	1	2	3	3	1	1	1	1	2	2	-3	1	1	2	3	2	2	5	3	3	3	4	3	3	2	2	1	3	4	2	2	4	3	2	4
340	349	2	18	168	58	1	6	2	2	1	1	2	2	1	1	1	3	3	2	2	2	1	1	2	-3	1	2	2	2	1	1	1	2	2	1	2	3	3	3	3	3	3	3	3	3	3	3	3	3
341	350	2	20	158	60	2	6	2	2	1	1	2	1	1	2	1	2	3	2	2	2	1	2	1	-3	2	2	2	3	3	3	1	3	3	4	1	3	2	2	4	4	2	3	2	2	3	2	1	3
342	351	2	19	163	55	1	6	2	1	1	1	2	2	1	1	3	2	2	2	2	1	1	1	2	-3	1	1	2	3	2	1	1	3	3	4	2	4	3	3	3	3	3	4	3	3	4	4	3	3
343	352	2	18	160	60	1	6	2	1	1	1	2	2	1	1	2	2	1	2	2	2	1	1	1	-3	1	1	2	2	1	1	1	2	3	3	2	2	1	2	2	3	3	3	3	2	4	4	3	3
344	353	2	18	166	60	1	6	2	2	1	1	3	2	1	1	2	3	2	2	2	2	1	1	3	2	1	2	2	3	2	1	1	4	3	2	2	3	2	2	3	5	5	4	4	4	3	3	1	3
345	354	2	18	163	58	1	6	1	2	1	1	2	2	1	1	2	2	2	2	2	2	1	1	1	-3	2	2	2	3	3	2	1	2	3	3	1	1	1	1	2	2	2	3	1	1	4	4	3	3
346	355	2	18	174	60	1	6	2	2	1	1	3	1	1	1	3	3	3	2	1	2	1	1	3	1	1	2	2	1	1	1	1	1	1	1	3	1	1	1	2	1	1	1	1	1	3	5	1	5
347	356	2	20	154	53	2	6	2	2	1	1	3	1	1	2	3	2	2	1	2	1	1	2	3	1	1	2	2	3	4	3	5	4	3	3	3	2	4	3	4	3	3	4	3	3	4	4	3	4
348	357	2	20	173	60	2	6	2	1	1	1	2	2	1	2	2	2	2	1	2	2	1	2	1	-3	1	1	2	3	3	1	1	3	3	4	2	2	1	3	3	3	3	3	3	2	5	5	2	3
349	358	2	18	164	75	1	6	1	2	1	1	2	2	1	1	2	2	2	1	2	1	2	1	1	-3	2	1	2	2	2	1	1	2	1	1	2	1	1	1	3	2	2	4	3	3	5	3	3	4
350	359	2	20	160	44	2	13	2	2	1	1	2	2	1	1	2	2	2	2	1	2	1	1	1	-3	1	1	2	1	1	1	1	1	1	1	3	3	3	3	3	3	3	3	3	3	4	3	2	3
351	360	2	19	156	45	1	6	2	2	1	1	2	2	1	1	2	3	3	2	2	2	1	1	1	-3	2	1	2	2	3	1	1	4	4	3	4	4	3	3	3	3	3	3	3	3	3	2	2	3
352	361	2	19	164	55	1	1	2	1	1	1	2	2	1	1	2	2	2	2	1	1	1	1	1	-3	2	1	2	3	3	3	1	3	3	3	3	2	1	1	3	2	2	2	3	3	4	4	2	3
353	362	2	18	164	62.5	1	6	2	2	1	1	2	1	1	1	3	3	2	1	2	2	2	2	1	-3	3	1	2	3	3	1	1	3	3	3	3	4	3	2	4	2	2	2	2	3	3	4	2	4
354	363	2	18	162	54	1	6	2	2	1	1	2	2	1	1	2	2	1	2	2	2	1	1	1	-3	1	1	2	3	2	2	2	4	3	2	3	3	1	2	3	3	3	3	2	4	4	3	2	3
355	364	2	18	162	48	1	6	2	2	1	1	2	2	1	1	2	2	1	2	2	2	1	1	2	-3	2	2	2	3	4	1	1	3	3	3	3	1	2	1	1	3	3	3	1	1	4	4	2	2
356	365	2	19	158	53	1	6	2	1	1	1	2	2	1	1	2	2	1	2	2	2	1	1	1	-3	1	1	2	3	3	3	1	3	4	3	1	1	1	2	4	3	4	4	3	2	3	5	1	3
357	366	2	18	166	59	1	6	2	2	1	1	2	1	1	1	2	2	2	1	2	2	1	1	1	-3	2	1	2	3	3	1	1	4	3	3	4	5	3	2	4	2	3	4	3	4	4	4	3	4
358	368	2	18	164	60	1	6	1	2	3	3	1	2	1	1	2	2	2	2	2	2	1	1	1	-3	2	1	2	3	2	2	2	2	2	2	2	2	2	2	2	2	2	2	2	2	4	4	4	4
359	369	2	19	172	56	1	6	1	1	1	1	2	2	1	1	1	2	1	2	2	2	1	1	1	-3	2	2	2	3	3	2	1	3	3	4	2	2	1	3	4	1	3	4	3	3	3	3	2	3
360	370	2	18	163	55	1	6	2	2	1	1	2	2	1	1	2	2	2	2	1	2	2	2	1	-3	2	2	2	2	1	1	1	2	2	1	1	2	2	2	2	3	3	3	1	1	3	1	2	3
361	371	2	17	156	57.5	1	13	2	2	1	1	2	2	1	1	2	2	2	2	2	2	1	1	2	-3	1	1	2	3	2	3	1	3	3	3	3	1	3	1	3	3	3	3	4	4	3	3	3	3
362	372	2	20	168	59	2	13	2	2	1	1	2	2	2	2	2	2	3	1	2	2	1	1	2	-3	2	2	2	2	2	1	2	3	2	2	2	2	3	4	4	3	4	4	2	2	3	4	2	3
363	373	2	17	160	47	1	6	2	2	1	1	2	2	1	1	1	2	1	2	2	2	1	1	2	-3	2	2	2	2	2	1	2	2	2	2	2	2	2	3	2	2	2	2	2	2	4	5	2	3
364	374	2	18	160	51	1	6	2	2	1	1	3	2	1	1	1	1	3	1	1	1	2	1	2	-3	2	1	1	3	3	3	3	3	3	3	3	3	3	3	3	3	3	3	3	3	3	3	3	3
365	375	2	19	155	55	1	13	1	2	1	2	2	2	1	2	2	2	3	2	2	2	1	1	2	-3	2	1	2	3	3	1	1	3	2	3	1	5	1	1	2	4	4	5	3	3	3	3	3	3
366	376	2	18	168	69	1	13	2	1	2	3	2	2	1	1	3	1	1	2	2	2	1	1	1	-3	1	1	2	3	2	1	1	2	1	1	1	1	1	1	1	1	2	2	1	1	4	4	1	4
367	377	2	18	163	52.5	1	6	1	2	2	1	2	2	1	2	1	2	1	1	1	2	1	2	3	1	2	2	2	3	3	1	3	2	4	2	1	5	4	4	4	2	2	5	2	3	2	3	2	2
368	378	2	18	160	50	1	13	2	2	3	1	2	2	1	1	3	2	2	1	1	2	2	2	3	1	2	2	1	4	3	3	2	3	4	3	3	4	3	3	4	3	3	3	3	3	4	2	3	2
369	379	2	18	170	60	1	13	2	2	1	1	2	2	1	1	2	2	2	2	2	2	1	1	1	-3	1	1	2	2	1	1	1	1	1	1	1	1	1	1	5	1	1	1	1	1	5	5	5	5
370	380	2	19	169	60	2	6	2	2	1	1	2	2	1	2	2	3	3	1	1	2	1	1	2	-3	1	1	2	2	2	1	1	4	2	2	2	4	3	3	3	4	4	4	3	3	4	4	4	4
371	381	2	18	163	62.5	3	6	2	2	1	1	3	1	1	1	1	2	1	1	1	2	1	2	2	-3	1	1	2	1	1	1	1	1	1	1	2	1	1	1	1	1	1	1	1	1	4	4	4	4
372	382	2	18	170	68	1	6	2	2	1	1	2	2	1	1	2	2	2	2	2	1	1	1	2	-3	2	2	2	2	2	2	2	2	1	3	2	2	2	2	3	2	2	3	3	3	3	5	3	4
373	383	2	19	160	50	1	6	2	2	1	1	2	2	1	1	2	2	1	2	2	2	1	1	2	-3	2	2	2	3	1	1	1	3	3	1	1	2	1	2	2	2	2	2	1	1	4	5	2	4
374	384	2	18	172	56	1	6	2	2	1	1	2	2	1	1	3	2	3	2	2	2	1	1	1	-3	2	1	2	2	1	3	3	3	3	3	4	4	1	1	2	4	4	4	4	3	5	5	3	2
375	385	2	19	150	55	1	6	2	2	1	1	2	1	1	1	1	2	2	2	2	1	1	1	1	-3	1	1	2	1	1	1	1	1	1	1	1	1	1	1	1	1	1	1	1	1	4	4	2	3
376	386	2	18	167	54	1	13	2	2	1	1	3	2	1	1	2	2	3	2	2	2	1	1	1	-3	1	1	2	2	3	3	1	2	3	3	1	2	1	1	3	3	3	3	3	3	4	5	2	3
377	387	2	19	159	52	1	6	2	2	3	3	2	2	1	1	2	2	2	2	1	2	1	2	3	1	1	1	2	1	3	3	1	3	3	2	2	2	1	1	2	3	2	3	2	2	3	3	3	3
378	388	2	19	164	45	1	6	2	1	1	1	2	2	1	1	1	2	1	2	2	2	2	1	3	2	1	1	2	1	3	1	2	2	1	4	2	3	1	1	3	1	2	4	3	2	5	5	2	3
379	389	2	19	168	52	2	13	2	2	1	1	2	1	1	1	1	2	2	2	2	2	2	2	1	-3	2	2	2	3	3	3	3	3	3	3	3	3	3	3	3	3	3	3	3	3	3	3	3	3
380	390	2	19	173	62	2	13	2	2	1	1	2	2	1	1	1	2	3	1	1	2	1	2	2	-3	1	2	2	4	4	2	2	3	3	2	2	2	2	2	2	2	2	4	4	4	3	3	2	3
381	391	1	18	165	80	1	6	2	1	1	1	2	2	1	1	3	2	1	2	2	1	1	1	1	-3	1	1	2	2	3	5	1	1	1	3	1	1	1	1	1	3	2	2	2	2	5	5	1	4
382	392	2	18	170	60	1	13	2	2	1	2	2	2	1	1	2	2	2	2	2	2	1	1	2	-3	1	2	2	3	1	2	1	3	3	3	2	1	1	1	3	1	4	4	2	3	5	3	3	3
383	393	2	19	163	44	2	6	2	2	1	1	2	2	1	2	2	2	2	2	1	1	1	1	1	-3	2	1	2	2	2	2	1	2	2	2	2	2	2	2	2	2	4	4	2	2	4	4	4	3
384	394	2	19	169	55	1	6	2	2	1	1	2	2	1	1	2	2	2	2	2	1	1	2	2	-3	1	1	2	3	2	1	1	5	4	2	4	2	2	1	3	3	3	4	2	2	5	5	3	3
385	395	2	18	168	74	1	6	2	1	1	1	2	2	1	1	2	2	3	1	2	2	1	1	1	-3	1	1	2	3	2	2	1	4	4	3	4	4	4	3	3	3	4	4	2	2	4	5	3	3
386	397	2	20	165	54	3	13	2	1	1	1	2	2	1	1	1	2	2	2	2	2	1	2	2	-3	2	2	2	2	4	1	3	4	3	4	3	5	2	2	2	2	2	2	2	2	3	3	3	3
387	398	2	21	167	62	3	13	2	2	1	1	2	2	1	2	1	2	2	1	2	2	1	1	2	-3	2	2	2	2	2	1	1	3	2	3	3	3	3	3	3	3	3	3	3	3	3	3	3	3
388	399	2	18	160	48	1	6	2	2	1	1	3	1	1	1	3	2	3	2	2	2	1	1	2	-3	2	1	2	2	3	2	2	4	3	2	1	1	2	2	2	4	4	4	2	3	3	2	2	3
389	400	2	19	163	49	1	6	2	2	1	1	1	1	1	2	2	2	2	2	2	1	1	1	1	-3	2	1	2	2	2	2	1	3	2	3	3	2	2	2	4	1	3	4	3	3	4	3	1	3
390	401	2	19	158	53	1	6	2	1	1	1	2	2	1	1	2	2	2	2	2	2	1	1	3	2	2	2	2	2	2	1	3	4	3	1	4	2	1	1	3	2	3	1	1	3	4	5	2	3
391	402	1	19	175	65	1	6	1	2	1	1	3	2	1	2	3	2	1	2	2	1	1	1	2	-3	2	1	2	3	3	1	3	2	2	1	1	1	1	1	1	3	3	3	3	3	5	4	3	2
392	403	2	22	162	55	3	1	2	2	1	1	2	1	1	1	2	2	2	2	2	1	1	1	1	-3	2	1	2	3	3	1	1	1	1	2	1	1	1	1	1	1	1	1	1	1	3	1	1	3
393	404	2	19	160	50	1	6	2	2	1	1	2	1	1	1	2	2	2	2	2	1	1	1	2	-3	2	1	2	3	2	1	1	1	3	1	1	2	1	1	1	3	2	3	1	1	4	4	2	4
394	405	2	20	165	56	2	13	2	2	1	1	2	2	1	2	2	2	3	2	1	1	1	1	1	-3	1	1	2	3	3	3	2	3	3	3	3	2	1	1	3	2	2	4	3	3	3	3	3	3
395	406	2	18	154	52	1	6	2	2	1	1	2	2	1	1	2	2	2	2	2	2	1	1	2	-3	2	1	2	2	2	1	1	3	3	2	3	2	2	2	2	2	2	2	3	2	4	3	2	3
396	407	1	18	180	111	1	6	2	2	1	1	3	1	1	1	2	2	2	2	2	2	2	1	3	2	2	2	2	2	5	4	1	3	4	3	3	4	3	3	3	3	4	3	4	4	2	4	2	4
397	408	2	20	160	68	3	13	2	2	1	1	3	1	1	1	1	3	2	2	2	2	1	1	1	-3	1	1	2	1	3	4	1	5	2	1	5	1	1	5	5	2	2	5	1	1	5	1	2	4
398	409	2	20	158	46	2	13	2	2	1	1	3	1	1	1	2	2	2	2	2	1	1	1	2	-3	1	1	2	2	2	1	2	3	2	2	1	1	2	1	3	3	3	3	2	2	3	3	2	3
399	410	2	19	153	34	1	6	2	2	1	2	2	1	1	1	1	2	2	2	2	2	1	2	2	-3	2	2	2	1	3	1	1	2	2	2	1	1	2	2	2	1	2	3	1	1	3	2	2	3
400	411	2	19	168	60	1	6	2	2	1	2	2	2	1	1	2	2	3	1	1	2	1	3	2	-3	1	1	2	2	2	1	1	2	2	2	2	1	1	1	4	2	2	4	2	2	5	5	2	4
401	412	2	19	159	55	1	6	2	2	1	1	2	2	1	1	2	3	3	2	2	2	1	2	1	-3	2	2	2	3	3	1	4	3	4	3	3	1	2	2	5	4	4	4	2	4	4	4	2	3
402	413	2	19	163	51	1	7	2	2	1	1	2	2	1	1	2	2	2	2	2	1	2	2	1	-3	1	1	2	2	2	1	1	2	3	1	3	3	4	2	1	1	2	4	2	1	5	5	2	4
403	414	2	19	168	59	2	6	2	2	1	1	2	2	1	1	2	2	1	2	2	2	2	2	1	-3	2	1	2	4	4	3	3	2	2	2	2	3	3	2	3	3	3	3	2	2	3	3	3	3
404	415	2	19	161	45	1	6	2	2	1	1	2	2	1	2	3	2	3	2	2	2	1	2	1	-3	2	2	2	4	3	1	1	2	1	3	2	2	1	1	4	2	2	2	2	2	4	3	2	4
405	416	2	20	169	50	2	13	1	1	1	1	2	2	1	1	1	2	1	2	2	1	1	1	3	2	1	1	2	2	3	3	1	3	3	2	5	3	3	4	5	4	4	2	3	4	3	3	1	3
406	417	2	18	160	43	1	6	2	2	1	1	3	1	1	1	2	2	2	2	2	1	1	2	1	-3	2	2	2	1	2	1	2	1	1	1	1	1	1	2	2	2	2	3	2	2	5	2	1	2
407	418	2	20	165	50	3	13	2	2	1	1	2	1	1	1	2	2	3	1	2	1	1	1	1	-3	1	1	2	3	3	2	3	4	2	2	3	2	2	2	4	3	3	4	2	3	3	5	3	3
408	419	2	19	160	57	2	13	2	2	1	1	3	1	1	1	2	2	2	1	1	2	1	2	2	-3	2	2	2	3	2	1	1	1	3	2	5	3	2	2	5	4	2	2	1	1	5	5	2	3
409	420	2	20	155	40	1	6	2	2	1	1	2	1	1	1	2	2	2	1	1	1	1	2	1	-3	1	1	2	2	3	1	3	2	2	2	2	2	2	2	5	1	2	4	2	1	1	1	1	1
410	421	2	18	165	53	1	6	1	2	1	1	2	2	1	1	2	2	2	2	2	2	2	1	1	-3	1	1	1	2	2	1	1	4	3	3	3	4	3	3	5	5	4	4	4	4	4	4	4	4
411	422	2	18	156	48	1	13	2	2	1	1	2	2	1	1	3	2	2	1	1	1	1	2	1	-3	1	1	2	1	1	1	1	2	1	1	1	4	3	1	4	1	1	3	3	2	3	3	1	3
412	423	2	20	168	52.5	2	6	2	2	1	1	3	1	1	1	2	2	3	1	2	2	1	1	2	-3	1	1	2	1	2	1	2	2	3	2	2	2	2	2	3	3	3	3	3	3	4	5	3	3
413	424	2	20	154	45	2	6	2	2	1	1	2	2	1	1	1	2	2	2	2	2	1	2	2	-3	2	2	2	4	3	2	1	4	2	3	2	1	3	1	5	2	3	3	1	3	4	3	1	2
414	425	2	18	165	60	1	6	2	1	1	1	2	2	1	1	2	2	2	2	2	2	1	1	2	-3	1	1	2	3	3	3	2	3	3	3	2	3	3	3	3	4	4	4	2	2	4	4	2	4
415	426	2	20	158	50	2	13	2	2	1	1	2	1	1	1	2	2	2	1	1	2	1	2	1	-3	2	2	2	2	2	1	1	2	3	3	2	3	2	3	3	1	2	2	2	2	4	4	2	3
416	427	2	18	167	51	1	13	2	2	1	1	2	2	1	1	3	2	2	1	1	2	1	2	2	-3	2	1	2	1	1	1	1	1	1	1	1	2	1	1	1	1	1	4	2	2	4	3	2	3
417	428	2	19	165	60	2	6	1	2	2	1	1	2	1	1	2	2	2	2	2	2	1	1	3	1	1	1	2	3	3	3	1	3	3	2	1	4	4	4	4	5	5	5	1	1	3	4	2	3
418	429	2	20	157	92	2	6	2	1	1	1	2	2	1	1	2	1	1	2	2	2	2	1	2	-3	2	1	2	2	2	2	2	3	3	3	3	2	2	1	2	1	2	3	2	2	4	4	4	3
419	430	2	19	158	85	1	6	2	2	1	1	2	2	1	1	2	2	2	2	2	1	1	1	2	-3	1	1	2	1	1	1	1	2	2	2	2	1	1	1	1	2	2	2	1	2	5	3	1	4
420	431	2	18	173	55	1	6	2	2	1	1	2	2	1	1	2	2	2	2	2	1	1	1	2	-3	1	1	2	2	2	2	1	3	3	4	3	5	3	5	5	5	5	5	4	4	5	5	4	3
421	432	2	18	170	60	1	6	2	1	1	1	2	3	1	1	1	2	2	1	2	2	1	1	3	1	2	1	2	2	2	1	2	2	3	3	1	3	1	3	4	2	2	4	4	3	5	5	2	4
422	433	2	18	164	54	1	6	2	2	1	1	2	2	1	1	2	2	3	2	2	2	1	2	1	-3	1	1	2	2	2	1	1	3	3	1	1	1	2	3	2	3	3	3	3	3	3	4	1	2
423	434	2	20	158	50	2	13	2	2	1	1	2	1	1	2	1	3	3	1	1	2	1	2	3	1	2	2	2	4	4	3	3	5	5	1	4	5	4	4	5	4	4	3	5	5	4	4	2	3
424	435	2	20	168	48	2	6	2	2	1	1	3	1	1	1	2	2	2	2	2	2	1	1	2	-3	2	2	2	1	1	1	1	2	2	2	2	2	2	2	2	2	2	2	2	2	4	4	2	3
425	436	2	19	168	50	1	13	2	2	1	1	2	1	1	1	3	3	2	2	2	2	2	1	1	-3	2	2	1	2	1	1	1	2	2	1	5	2	5	3	4	1	3	4	5	5	4	4	4	5
426	437	2	18	160	50	1	6	1	1	1	1	2	1	1	1	3	2	2	2	2	2	2	1	2	-3	2	2	2	4	4	1	1	4	4	4	4	4	4	4	4	4	4	4	4	4	3	3	3	3
427	438	2	18	164	58	1	13	1	1	1	1	2	2	1	1	3	2	2	1	1	2	1	3	1	-3	2	2	2	1	1	1	1	2	3	2	3	5	4	3	2	5	5	3	3	3	3	3	2	3
428	439	2	19	170	70	1	6	2	2	1	1	2	2	1	1	3	3	3	2	1	2	1	2	1	-3	1	1	2	1	1	1	1	1	1	1	2	1	1	1	1	1	1	1	1	1	4	4	4	4
429	440	2	20	168	58	2	6	2	2	1	1	2	2	1	1	1	2	2	1	1	1	2	1	1	-3	2	2	2	1	1	1	1	2	2	1	2	1	1	1	2	1	5	3	1	1	3	3	1	2
430	441	2	18	162	68	1	6	2	2	1	1	2	1	1	1	2	3	3	2	2	2	1	2	1	-3	2	2	2	1	1	1	4	2	2	2	2	3	3	3	3	2	2	2	2	2	5	5	5	5
431	442	2	18	162	57	1	6	2	1	2	2	2	2	1	1	3	2	1	2	2	2	1	1	2	-3	2	2	2	4	4	4	3	5	5	4	4	5	4	4	3	4	5	5	5	5	4	5	5	3
432	443	2	19	170	56	2	13	1	1	2	1	1	2	1	2	2	3	3	2	1	2	1	1	2	-3	1	2	1	4	4	2	2	1	2	3	1	1	2	2	1	2	4	2	3	2	4	5	2	3
433	444	2	18	165	68	1	6	1	1	2	3	2	2	1	2	2	2	2	2	2	2	1	1	3	1	1	1	2	3	2	1	1	3	1	3	3	1	1	1	3	3	3	3	2	2	5	5	3	3
434	445	2	19	162	48	2	13	2	2	1	1	3	1	1	1	2	1	2	2	2	2	1	1	1	-3	1	1	2	1	1	1	1	1	1	1	1	1	1	1	1	1	1	1	1	1	4	4	4	4
435	446	2	19	163	47	2	6	1	2	2	2	2	2	1	1	2	2	2	2	2	2	1	1	1	-3	1	1	2	3	4	1	1	4	4	4	1	5	3	2	4	1	1	2	2	2	4	4	2	4
436	447	2	20	168	58	2	6	1	2	1	1	2	2	1	1	2	2	2	2	2	2	1	1	1	-3	2	2	2	3	3	1	2	3	3	3	3	3	2	2	5	3	3	3	2	3	4	4	4	4
437	448	2	18	160	62	1	6	2	2	1	1	2	2	1	1	1	1	1	2	2	2	2	2	3	2	2	3	1	3	3	3	3	4	4	1	3	3	3	3	3	4	4	4	4	4	2	3	1	1
438	449	2	20	158	65	2	13	1	2	2	2	2	2	1	2	1	2	2	1	1	2	1	2	1	-3	2	1	2	2	2	2	5	4	4	4	4	4	1	2	4	3	4	5	3	3	4	4	4	3
439	450	2	18	150	46	1	6	2	2	1	1	2	1	1	1	2	2	2	1	1	1	1	2	2	-3	2	2	2	2	1	1	1	3	3	1	3	2	1	3	1	4	4	4	3	3	3	3	1	3
440	451	2	18	164	50	2	13	2	2	1	1	2	2	1	1	1	2	2	1	1	1	2	3	2	-3	1	1	2	3	3	3	1	4	4	4	2	3	3	2	2	3	3	3	3	3	3	3	3	3
441	452	2	19	160	52	2	6	2	2	1	1	2	2	1	1	2	2	2	2	2	2	1	1	2	-3	1	1	2	2	1	1	1	2	2	1	1	1	1	1	1	3	2	3	1	1	3	5	3	3
442	453	2	18	172	82	1	6	2	2	1	1	2	1	1	2	2	3	1	2	1	2	1	2	1	-3	2	2	2	1	1	1	3	5	1	1	1	1	1	1	1	3	5	1	1	1	5	5	5	3
443	454	2	19	163	56	1	6	2	2	1	1	2	2	1	1	2	2	2	2	2	2	1	2	1	-3	2	2	2	2	2	3	2	2	2	2	1	2	1	3	2	1	1	1	3	2	3	2	2	3
444	455	2	19	158	56	2	13	2	2	1	1	2	2	1	1	2	1	1	2	2	2	1	1	1	-3	1	1	2	1	1	1	1	1	1	1	1	1	1	1	1	1	1	1	1	1	5	5	4	4
445	456	2	19	165	100	1	13	1	1	1	1	2	2	1	1	2	2	1	2	2	2	1	1	1	-3	2	2	2	3	3	3	1	4	4	5	3	5	5	5	5	5	5	5	5	3	2	4	3	2
446	457	1	19	180	76	1	13	2	2	1	1	2	2	1	2	2	2	3	2	2	1	1	1	2	-3	2	2	2	2	2	2	1	2	2	2	2	2	2	2	2	2	2	2	2	2	3	3	3	3
447	458	2	18	170	54	1	6	2	2	1	1	2	2	1	2	2	2	1	2	2	2	1	1	2	-3	2	1	2	3	2	1	1	4	3	4	3	5	3	1	2	2	2	4	2	2	4	4	4	3
448	459	2	18	166	51	1	6	1	2	1	1	1	2	1	1	2	2	1	2	2	2	1	1	3	1	1	1	2	2	3	1	1	4	4	1	1	1	1	2	5	2	2	2	2	2	4	4	4	4
449	460	2	19	172	55	2	6	1	1	1	1	2	2	1	2	2	2	3	1	2	2	1	1	2	-3	1	1	2	3	3	2	2	4	4	4	2	2	2	2	3	4	4	4	4	3	3	3	2	3
450	461	2	20	156	48	1	6	2	2	1	1	3	1	1	1	2	3	3	1	1	1	2	3	1	-3	1	3	2	1	2	1	1	3	2	1	1	1	1	1	1	4	4	4	2	2	5	2	1	5
451	462	1	18	180	75	1	6	2	2	1	1	3	1	1	1	3	2	2	1	1	2	1	2	1	-3	2	2	1	3	3	3	3	3	3	3	3	3	3	3	3	3	3	3	3	3	3	3	3	3
452	463	2	18	158	94	1	13	2	2	2	2	2	1	1	1	1	2	2	2	2	2	1	2	3	2	1	2	2	1	2	1	1	2	3	1	1	3	4	3	5	4	3	5	2	4	4	3	3	3
453	464	1	18	165	50	1	13	2	2	1	1	2	2	1	2	2	2	2	2	2	1	1	1	1	-3	1	1	2	2	2	2	2	2	2	2	2	2	2	2	2	2	2	2	2	2	3	3	3	3
454	465	2	20	166	65	2	6	2	2	1	1	2	1	1	2	2	2	3	1	2	1	1	1	1	-3	2	2	2	4	4	2	4	3	3	3	3	3	3	3	3	3	3	3	3	3	3	3	3	3
455	466	2	19	159	52	1	6	2	2	3	1	1	2	1	1	2	2	3	1	1	2	2	1	2	-3	1	1	2	3	2	3	2	2	4	3	1	3	2	2	3	3	3	3	3	2	4	4	3	2
456	467	2	18	160	65	1	13	1	2	2	2	2	2	1	1	3	2	2	2	2	2	1	1	1	-3	2	1	2	2	2	1	1	2	2	2	2	2	2	2	2	3	3	2	2	2	4	4	3	3
457	468	2	18	170	51	1	13	1	1	1	1	2	2	1	1	2	2	2	2	2	2	2	1	2	-3	2	2	2	3	3	3	3	3	3	3	2	2	3	3	3	3	3	3	3	3	3	3	3	3
458	469	2	18	171	54	1	13	2	2	1	1	2	2	1	2	1	2	2	2	1	2	1	2	2	-3	2	2	2	3	3	4	2	4	2	3	5	4	4	4	4	4	4	3	4	4	5	4	3	3
459	470	2	18	161	58	1	6	2	2	1	1	3	1	1	1	2	3	3	1	1	2	2	2	2	-3	2	2	2	2	3	3	1	3	3	3	2	2	2	2	2	2	2	2	2	2	3	3	3	3
460	471	2	18	162	50	1	6	1	2	1	1	2	2	1	1	2	2	3	2	2	2	1	1	2	-3	1	1	2	2	3	1	1	2	2	2	2	3	2	2	3	3	3	2	2	3	3	3	3	3
461	472	2	18	181	80	1	6	2	1	1	1	2	2	1	1	2	2	2	1	2	2	1	1	1	-3	2	3	1	3	3	2	1	4	2	1	1	5	1	5	5	5	5	5	3	3	5	5	2	3
462	473	2	20	160	55	2	6	2	2	1	1	2	1	1	2	1	2	2	2	2	2	1	2	2	-3	2	2	2	2	2	1	1	2	3	2	3	3	3	3	4	3	3	3	2	2	3	4	2	2
463	474	2	18	172	68	1	6	1	2	3	1	2	2	1	1	2	2	1	2	2	1	1	1	1	-3	1	1	2	3	3	1	3	4	3	3	2	5	3	3	5	3	3	3	2	2	4	4	4	4
464	475	2	19	164	54	1	13	2	2	1	1	2	1	1	1	2	1	2	2	2	2	1	1	2	-3	2	2	2	1	2	1	2	1	3	3	3	2	1	1	3	5	5	4	2	3	4	3	1	3
465	477	2	18	168	55	1	6	2	2	2	2	1	3	1	1	3	2	1	1	2	2	2	1	1	-3	1	3	1	4	4	4	1	1	5	5	1	5	5	5	3	5	5	5	5	3	3	5	3	3
466	478	2	19	163	48.15	1	6	2	2	1	1	2	1	1	1	2	2	3	2	2	2	1	1	1	-3	2	2	2	3	2	1	2	4	3	2	3	1	2	1	4	3	3	3	3	3	2	2	1	3
467	479	2	18	167	62	1	13	2	2	2	1	3	2	1	1	2	2	3	2	2	2	1	1	3	1	1	2	1	2	2	3	1	4	4	2	2	4	4	4	3	4	4	4	4	4	4	3	3	2
468	480	2	18	155	45	1	13	2	2	1	1	2	2	1	1	2	2	2	2	2	2	2	1	3	1	2	1	2	1	1	1	1	1	1	3	2	1	1	1	4	1	1	1	1	1	5	5	1	3
469	481	2	18	172	50	1	13	2	2	1	1	3	2	1	1	2	2	2	2	2	2	2	2	2	-3	1	1	2	1	4	1	1	1	4	1	1	3	4	3	5	4	4	4	4	4	4	4	4	2
470	482	2	20	160	54	2	13	2	2	2	1	3	2	1	1	2	2	3	2	2	1	1	1	2	-3	2	3	2	4	4	2	3	4	3	3	2	4	3	3	4	3	4	4	4	4	4	3	3	3
471	483	2	19	163	48	2	13	1	2	1	1	2	2	1	1	1	2	2	1	1	2	1	1	3	1	1	1	2	2	2	1	1	2	2	3	1	1	1	1	1	1	1	2	1	2	5	5	2	5
472	484	2	19	158	54	2	13	1	1	2	1	2	2	1	1	1	2	3	1	1	2	1	2	1	-3	2	2	2	3	3	5	3	3	3	3	3	3	3	3	3	3	3	3	3	3	3	3	3	3
473	485	2	20	160	52	1	13	2	2	1	1	2	2	1	1	2	2	1	2	2	2	1	1	2	-3	2	2	2	2	2	1	2	2	1	1	1	3	1	2	2	2	2	3	2	2	3	3	2	2
474	486	2	20	168	70	2	13	2	2	1	1	2	1	1	1	1	2	2	1	1	2	1	2	3	1	2	2	2	1	1	1	1	1	1	1	1	1	1	1	1	1	1	1	1	1	3	3	1	3
475	487	1	19	184	70	2	6	1	2	3	2	2	1	1	1	1	1	1	2	2	2	2	1	1	-3	1	1	1	1	1	1	1	1	1	1	1	1	1	1	1	1	1	1	1	1	5	5	5	5
476	488	2	19	166	61	1	6	2	2	1	1	3	2	1	1	2	2	2	2	2	1	1	1	1	-3	2	2	1	3	4	1	1	4	5	3	2	4	3	2	4	5	5	5	3	3	5	3	3	3
477	489	2	21	164	59	1	13	2	2	1	1	2	1	1	1	2	2	2	2	2	2	1	1	1	-3	2	1	1	1	3	1	2	4	2	2	1	1	3	3	1	3	1	3	1	3	2	3	1	2
478	490	2	18	172	55	1	6	2	2	1	1	2	2	1	1	1	2	1	1	2	2	1	1	2	-3	2	1	2	2	2	3	3	2	3	2	3	2	3	2	3	2	3	2	3	2	2	3	2	3
479	491	2	19	175	55	2	6	2	2	1	1	2	2	1	1	2	2	2	2	2	1	1	1	1	-3	1	1	2	2	3	1	1	3	3	3	3	5	5	5	5	5	5	5	1	1	5	5	5	5
480	492	1	18	177	90	1	6	1	1	1	1	2	2	1	2	2	2	1	1	2	2	1	1	2	-3	2	2	2	4	3	3	1	3	2	4	1	1	1	1	4	1	1	3	5	4	4	4	1	3
481	493	2	21	160	52	2	13	2	2	1	1	2	1	1	1	3	1	3	2	2	1	1	1	3	2	2	2	2	3	3	1	2	5	5	1	1	1	1	1	5	1	1	1	1	1	5	5	2	4
482	494	2	19	158	45	1	13	2	2	1	1	2	2	1	1	1	2	2	1	2	2	2	1	1	-3	1	1	2	1	4	1	1	4	4	4	4	4	1	1	1	3	4	4	2	3	4	4	4	4
483	495	2	19	155	47	2	13	2	2	3	1	2	1	2	1	1	2	2	2	2	2	1	1	3	1	1	1	2	3	2	3	2	2	2	2	2	3	2	2	3	1	3	2	3	2	2	3	2	3
484	496	2	19	169	57	2	13	1	2	2	1	2	2	2	2	1	2	2	2	2	2	1	2	3	1	2	2	2	2	2	2	1	3	3	3	3	3	3	3	3	3	3	3	3	3	3	3	3	3
485	497	2	18	168	82.5	1	6	2	2	2	2	2	2	1	1	2	2	2	2	2	2	2	1	1	-3	1	1	2	2	2	1	1	2	1	5	2	2	1	1	5	2	2	5	2	1	5	5	2	3
486	498	1	19	180	70	1	6	2	2	1	1	3	2	1	1	3	2	2	1	1	2	1	2	2	-3	1	2	1	3	3	1	2	3	3	3	3	3	2	3	3	1	1	2	2	3	4	4	4	4
487	500	2	20	160	90	2	6	2	2	1	1	2	2	1	1	2	2	2	2	2	2	1	1	2	-3	1	1	2	2	2	1	1	1	2	2	1	2	1	1	1	1	1	1	1	1	5	5	4	3
488	501	2	19	161	40	1	6	2	2	1	1	2	2	1	1	2	2	2	2	2	2	1	1	1	-3	2	1	2	2	2	2	2	2	2	2	2	2	2	1	3	1	3	3	2	2	5	5	1	5
489	502	2	18	162	51	1	13	1	1	1	1	2	3	1	1	1	2	3	2	1	2	1	2	3	1	1	1	2	1	1	1	1	1	1	1	1	1	1	1	1	3	3	3	3	3	3	3	3	3
490	503	1	19	163.5	57	2	13	2	2	1	1	2	2	2	2	2	2	3	1	2	2	1	1	2	-3	2	2	2	3	3	1	1	3	2	1	1	2	1	1	2	3	3	3	2	2	5	5	5	5
491	504	2	19	165.5	54	1	6	1	2	2	2	2	2	1	1	3	2	3	1	1	2	1	1	2	-3	1	1	2	3	1	1	2	5	3	3	2	3	3	3	3	3	3	3	3	3	5	5	5	5
492	505	2	18	168	60	1	13	2	2	1	1	2	2	1	1	2	2	2	2	2	2	1	1	3	1	1	1	2	3	2	1	1	1	1	1	1	2	2	2	2	2	2	2	2	2	2	2	2	2
493	506	2	18	152	57.5	1	6	2	2	1	1	2	2	1	2	2	2	2	2	2	2	1	1	1	-3	2	1	2	3	3	3	2	3	3	3	3	3	3	3	3	3	3	3	3	3	4	4	3	4
494	507	2	18	162	65	1	13	1	2	1	1	2	1	1	1	1	2	2	2	2	2	1	2	3	1	2	2	1	5	4	3	3	3	4	1	5	5	5	5	5	5	5	5	4	4	3	3	3	3
495	508	2	18	168	52	1	6	2	2	1	1	2	1	1	1	1	2	2	2	2	2	2	2	2	-3	1	2	2	1	3	1	3	3	3	2	2	3	1	3	2	2	3	3	3	4	3	5	2	3
496	509	2	18	163	80	1	6	1	2	1	1	2	2	1	1	2	2	2	2	2	2	1	1	3	1	1	1	2	2	1	1	2	2	2	2	1	2	1	2	3	2	2	3	2	2	4	4	2	3
497	510	2	18	161	70	1	6	2	2	1	1	2	2	1	1	2	2	3	2	2	2	2	1	3	2	2	2	2	4	4	2	1	4	3	1	4	2	4	3	4	3	4	4	3	4	4	3	2	3
498	511	2	20	160	45	1	6	2	1	1	1	2	2	1	1	1	3	3	1	1	1	1	2	1	-3	1	1	1	5	5	3	3	5	5	5	5	5	5	3	5	5	5	5	5	5	4	3	2	3
499	512	2	18	160	49	1	6	2	2	1	1	2	1	1	1	2	2	2	1	2	2	1	2	1	-3	1	1	2	2	4	1	1	3	3	3	3	3	3	3	3	3	3	3	3	3	3	3	3	3
500	513	1	20	170	80	2	13	2	2	1	1	3	2	2	2	3	2	3	1	1	2	2	2	2	-3	2	2	2	3	3	3	2	3	3	3	3	2	2	2	4	4	4	4	4	3	3	2	1	3
501	514	1	21	180	70	2	6	2	2	2	1	2	2	2	2	2	2	2	2	2	2	1	1	3	1	1	1	2	1	1	1	1	1	1	1	1	1	1	1	1	1	1	1	1	1	5	5	1	4
502	515	2	18	161	52	1	13	2	2	1	1	2	2	1	1	2	2	3	2	2	2	1	2	2	-3	2	2	2	2	2	2	2	2	2	2	2	2	2	2	2	2	2	2	2	2	3	3	3	3
503	516	2	19	165	64	1	13	2	2	1	1	2	1	1	1	1	3	3	2	2	2	1	1	1	-3	2	2	2	1	1	1	5	2	1	1	1	1	1	1	1	3	3	1	1	1	5	5	5	5
504	517	2	18	168	55	1	13	1	2	1	1	2	2	1	1	2	2	2	2	2	2	1	1	1	-3	1	1	2	2	2	1	2	2	1	1	1	1	1	1	2	1	1	3	2	2	5	4	3	3
505	518	1	18	175	63	1	13	1	1	2	1	2	1	1	1	1	2	3	2	2	2	2	2	1	-3	2	2	2	1	1	2	1	2	2	2	5	3	3	2	3	1	2	2	1	2	3	3	3	3
506	519	2	18	162	52	1	13	2	2	1	1	2	2	1	1	1	2	2	1	1	2	1	1	2	-3	2	2	2	4	4	1	2	4	4	2	4	5	5	5	4	4	4	4	3	4	4	3	2	3
507	520	2	18	158	49	2	13	1	2	1	1	2	1	1	1	1	2	2	1	1	2	1	1	1	-3	1	1	2	1	1	1	1	1	1	1	1	1	1	1	1	1	1	1	1	1	4	4	1	4
508	521	2	18	168	65	1	6	2	2	1	1	3	1	1	1	1	3	3	2	2	2	1	2	2	-3	2	2	2	3	4	2	3	2	4	2	1	4	4	4	4	4	4	3	3	3	3	3	3	3
509	522	2	21	160	55	3	6	1	2	2	1	3	1	1	1	2	2	2	2	2	2	1	1	2	-3	2	2	2	4	4	3	3	3	3	3	3	3	3	3	3	3	3	3	3	3	3	3	3	3
510	523	2	19	160	50	1	6	2	2	1	1	3	2	1	1	2	2	2	2	2	2	1	1	1	-3	1	1	2	1	2	1	2	2	1	2	2	1	1	1	1	2	2	2	2	2	4	3	3	3
511	524	1	19	180	75	2	13	2	2	1	1	2	2	2	2	2	1	3	1	1	2	2	1	3	1	2	2	2	3	3	3	3	3	3	3	3	3	3	3	3	3	3	3	3	3	3	3	3	3
512	525	2	18	155	44	1	6	1	1	2	2	2	2	1	1	2	2	3	1	2	2	1	1	3	3	2	2	1	3	3	3	1	4	4	3	1	4	1	1	3	3	4	4	3	4	2	3	3	3
513	526	2	19	158	50	1	1	2	2	1	1	2	1	1	1	1	3	3	1	1	1	1	2	2	-3	2	2	2	5	5	2	1	4	4	4	1	4	2	4	5	5	5	5	5	4	2	2	2	2
514	527	2	19	166	65	1	6	2	2	1	1	3	1	1	1	1	2	2	2	2	2	2	2	1	-3	2	2	2	3	3	3	3	3	3	3	3	3	3	3	3	3	3	3	3	3	3	3	3	3
515	528	2	20	160	48	3	5	2	1	1	1	2	2	1	1	1	2	2	1	2	2	2	1	1	-3	2	2	1	1	1	1	1	2	2	2	2	2	3	2	3	3	3	4	2	4	4	3	2	3
516	529	2	18	162	60	1	13	2	2	1	1	2	3	1	1	1	2	2	1	1	2	1	1	3	1	1	1	2	1	2	2	3	3	2	2	3	5	4	5	5	3	3	3	2	2	3	4	2	4
517	530	1	19	185	106	1	6	1	2	1	1	2	2	2	1	2	2	2	2	2	2	1	2	2	-3	2	2	2	1	1	1	2	2	2	2	1	1	1	2	1	1	1	1	2	1	4	1	1	3
518	531	2	18	170	50	1	6	1	1	1	1	2	2	1	1	1	2	2	2	2	2	1	1	3	1	2	2	2	4	3	1	3	1	3	1	2	1	1	1	1	1	4	4	2	2	4	4	4	4
519	532	2	18	163	53	1	13	1	2	1	2	2	2	1	2	2	2	2	1	1	2	2	1	2	-3	2	2	2	3	3	3	3	3	3	3	3	3	3	3	3	3	3	3	3	3	3	3	3	3
520	533	1	19	180	58	1	13	2	1	1	1	2	2	1	1	2	2	3	1	1	1	2	1	1	-3	1	3	2	3	3	3	1	4	4	3	2	3	3	3	4	3	3	3	4	4	3	3	3	3
521	534	2	20	163	55	3	13	2	2	1	1	2	2	1	1	1	2	2	2	2	2	1	1	1	-3	1	1	2	1	3	3	3	5	4	2	1	2	1	1	4	3	3	3	4	5	3	2	4	3
522	535	1	18	180	78	1	9	1	2	1	1	2	2	3	3	2	2	3	2	1	2	2	1	2	-3	2	2	2	3	3	3	3	3	3	3	3	3	3	3	3	3	3	3	3	3	3	3	3	3
523	536	2	18	160	54	1	9	2	2	1	1	3	1	1	1	3	3	3	2	2	1	1	1	2	-3	2	2	2	3	3	3	3	3	3	3	3	3	3	3	3	3	3	3	3	3	4	4	4	4
524	537	2	19	168	65	1	9	2	2	1	1	2	3	1	2	2	2	2	2	2	1	1	1	1	-3	1	1	2	1	1	1	1	1	1	1	1	1	1	1	1	1	1	1	1	1	5	5	5	5
525	538	1	19	183	75	1	9	2	2	1	1	2	2	1	2	2	2	1	2	2	2	1	2	1	-3	1	2	2	3	2	2	3	2	3	2	3	2	3	2	3	2	2	3	2	2	4	4	5	5
526	539	2	18	158	46	1	9	2	2	1	2	2	2	1	2	1	2	2	1	1	2	2	2	3	1	1	1	2	3	3	1	1	3	3	1	3	2	3	3	3	3	4	4	3	3	4	4	3	3
527	540	2	18	165	47	1	9	2	2	1	1	2	2	1	1	2	2	2	2	2	1	1	1	1	-3	1	1	2	3	3	3	1	3	3	3	2	2	2	2	2	3	3	3	3	3	3	3	3	3
528	541	2	19	156	49	1	9	2	2	1	1	2	1	1	1	2	2	3	2	2	2	1	1	1	-3	1	1	2	1	1	1	1	3	3	1	1	5	4	4	5	5	5	5	5	5	4	4	4	2
529	542	2	18	163	46	1	9	2	2	1	1	2	2	1	1	2	2	2	1	1	1	1	1	1	-3	1	1	2	2	2	2	1	2	3	1	1	2	1	1	1	2	2	2	2	2	4	1	1	2
530	543	2	19	163	54	1	9	2	2	1	1	2	2	1	1	2	2	2	2	2	2	1	1	1	-3	1	1	2	2	2	2	1	2	1	1	1	1	1	1	1	1	1	4	1	1	4	5	2	3
531	544	2	18	163	45	1	9	2	2	1	1	2	3	1	1	2	1	1	2	2	2	1	1	1	-3	1	1	2	1	1	1	1	2	1	1	2	1	2	1	2	2	2	2	1	2	5	5	5	5
532	545	2	18	160	54	1	9	1	2	1	1	2	2	1	1	2	2	3	2	2	2	1	2	1	-3	2	2	2	2	3	2	1	2	3	3	2	4	2	2	3	3	3	3	3	3	4	3	2	3
533	546	2	19	164	65	1	9	1	1	1	2	2	2	1	2	2	3	3	2	2	2	1	1	2	-3	1	1	2	1	1	1	1	1	1	5	5	5	1	1	5	1	5	5	1	1	5	5	5	5
534	547	1	18	180	74	1	9	2	2	1	1	2	2	1	1	2	3	2	2	1	2	2	2	2	-3	2	2	2	4	3	2	2	4	4	2	4	3	4	3	4	4	4	4	4	4	3	3	1	2
535	548	2	18	173	65	1	9	2	2	1	1	2	2	1	2	3	2	1	1	1	2	1	1	3	2	1	2	2	2	2	2	2	2	2	2	2	2	2	2	2	2	2	2	2	2	4	2	2	3
536	549	1	20	182	65	1	8	1	2	1	1	2	2	1	2	2	3	3	1	1	1	2	1	2	-3	2	2	2	4	3	3	3	3	4	2	3	3	3	3	2	3	3	3	4	3	3	3	3	3
537	550	1	18	175	65	1	13	2	1	1	1	3	2	1	2	3	2	1	2	2	2	1	1	2	-3	2	2	2	3	3	1	2	3	2	1	1	2	2	2	3	2	2	3	3	1	4	3	2	3
538	551	2	18	164	58	1	9	2	2	2	1	2	2	1	1	3	3	3	2	2	1	1	1	1	-3	1	1	2	3	1	1	1	5	3	2	2	1	3	3	3	1	1	1	3	3	4	4	4	4
539	552	1	19	173	63	2	9	2	2	1	1	2	1	1	2	2	2	3	1	1	2	2	1	2	-3	1	1	2	2	3	2	2	3	2	3	2	4	1	1	4	2	3	3	3	3	3	3	1	2
540	553	2	18	168	53	1	9	2	2	1	1	2	2	1	2	1	2	2	2	2	2	1	2	2	-3	2	2	2	3	3	3	1	4	2	3	3	3	3	3	3	3	3	3	3	3	3	3	3	3
541	554	1	23	176	68	6	9	2	2	1	1	1	3	1	3	3	2	2	2	2	1	1	1	3	1	1	1	2	1	1	1	2	4	3	4	5	5	2	5	5	5	5	5	5	3	5	5	5	5
542	555	2	23	167	52	7	9	1	1	1	1	2	2	1	2	2	2	2	2	2	2	1	1	1	-3	2	2	2	3	3	1	1	4	3	2	2	3	1	2	4	3	3	3	3	3	3	2	3	3
543	556	2	19	160	52	1	6	2	1	1	1	3	2	1	2	2	3	3	2	2	2	1	2	1	-3	2	2	2	3	2	2	1	3	3	5	3	1	2	2	3	5	3	4	2	2	2	5	3	2
544	557	1	27	170	70	8	9	1	1	2	2	2	2	2	2	2	2	2	1	2	1	1	2	2	-3	2	2	2	3	3	3	3	3	3	3	3	3	3	3	3	3	3	3	3	3	3	3	3	3
545	558	2	22	162	55	2	5	2	2	2	1	2	2	1	1	1	2	2	2	2	2	2	1	1	-3	1	1	1	3	3	3	3	3	3	3	3	3	3	3	3	3	3	3	3	3	3	3	3	3
546	559	1	20	175	71	2	11	2	2	1	1	3	1	3	2	3	2	2	1	1	1	1	2	2	-3	2	1	2	1	2	1	2	3	2	4	1	1	2	1	1	1	1	2	2	5	5	5	5	5
547	560	1	22	178	68	4	6	2	2	1	1	2	1	1	1	1	3	3	1	1	1	1	1	1	-3	2	1	2	4	4	4	1	3	4	1	4	5	1	3	5	3	3	3	3	3	3	3	3	3
548	561	1	20	179	132	2	9	2	1	1	1	2	2	1	1	2	2	2	1	1	1	2	1	1	-3	2	2	2	2	1	1	1	2	3	2	1	2	1	2	1	1	1	3	1	2	3	3	3	3
549	562	1	22	167	74	3	9	2	1	1	1	2	1	1	2	2	2	3	1	2	1	1	1	1	-3	1	1	2	2	2	1	1	2	2	2	2	2	1	1	3	2	2	2	2	2	5	5	3	3
550	563	1	20	178	85	2	9	2	1	1	1	2	2	1	2	1	3	3	1	1	1	2	1	1	-3	2	1	1	5	5	5	3	5	5	5	5	5	5	1	5	1	1	5	5	5	5	5	5	5
551	564	1	18	180	55	1	6	1	1	1	1	2	2	1	1	1	2	2	2	2	2	2	1	1	-3	2	2	2	3	3	2	1	3	2	2	2	4	4	4	4	2	2	3	3	3	2	2	3	2
552	565	2	20	163	52	1	13	2	2	1	1	2	2	1	1	2	2	2	2	2	2	2	1	1	-3	2	1	2	3	1	1	1	2	2	3	1	4	1	2	2	2	2	2	2	2	4	4	2	4
553	566	1	19	171	66.5	1	12	2	2	1	1	3	1	1	1	3	2	2	2	2	2	2	1	1	-3	2	2	2	1	1	1	1	1	1	1	1	3	3	2	2	2	2	2	2	2	3	5	1	3
554	567	1	22	175	60	2	7	1	1	1	1	2	1	1	1	2	1	2	2	2	2	2	1	1	-3	1	1	2	3	3	3	1	3	1	3	1	3	1	3	1	1	1	3	1	1	5	5	1	5
555	568	1	18	181	65	1	9	1	1	1	1	2	1	1	1	3	1	3	2	2	2	2	1	2	-3	1	1	2	1	2	2	1	3	3	3	3	3	3	3	3	3	3	3	3	3	3	3	3	3
556	569	2	18	160	55	1	9	2	2	1	1	3	1	1	2	2	2	2	1	2	2	1	2	2	-3	2	2	2	2	2	1	1	2	2	1	2	2	2	2	2	2	2	2	1	2	5	3	1	2
557	570	1	19	188	130	2	13	2	2	1	1	2	1	1	2	2	2	2	1	1	1	1	2	2	-3	1	1	2	2	2	2	2	2	2	2	2	2	2	2	2	2	1	1	1	1	2	2	1	2
558	571	2	21	170	75	4	9	1	2	2	2	2	2	1	2	1	2	3	2	2	2	1	1	1	-3	2	2	2	3	3	1	1	4	4	2	3	2	2	3	5	2	2	4	4	4	4	4	3	4
559	572	1	21	186	110	4	9	1	1	3	2	2	3	3	1	1	3	3	2	2	2	1	1	2	-3	3	3	2	2	2	1	1	3	3	1	2	5	5	5	5	5	5	5	5	5	5	5	3	3
560	573	1	21	175	67.5	4	9	1	1	3	3	2	2	1	2	2	2	3	2	2	1	1	1	1	-3	1	1	2	1	2	2	2	2	2	1	2	1	2	1	4	2	1	3	2	2	4	1	3	3
561	575	2	21	160	58	3	9	2	2	2	1	2	2	1	2	1	2	3	1	2	2	2	1	3	1	1	1	2	2	2	1	1	4	4	2	4	5	2	2	4	4	4	4	3	4	4	5	3	3
562	576	1	21	185	79	3	9	1	2	2	1	2	2	1	2	3	2	2	2	1	1	1	1	1	-3	1	1	1	1	1	1	1	1	1	1	1	1	1	1	1	1	1	1	1	1	1	1	1	1
563	577	1	20	178	75	3	9	1	2	3	3	2	2	1	2	1	2	2	1	1	1	1	2	1	-3	2	2	2	3	3	3	1	4	4	2	1	3	4	2	4	4	4	4	4	4	3	2	2	3
564	578	2	18	165	74	1	9	1	2	1	1	2	2	1	2	2	2	2	2	2	2	1	1	1	-3	2	2	2	3	3	4	1	3	2	3	1	3	3	1	3	1	1	3	2	2	5	5	3	4
565	579	1	20	170	67	2	9	2	2	1	1	2	2	1	2	3	2	2	2	2	2	2	1	2	-3	2	2	2	2	2	1	4	2	2	3	2	2	2	2	2	1	1	3	3	3	4	4	1	4
566	580	2	19	175	70	2	6	2	2	1	1	2	3	1	1	2	2	3	1	2	2	1	1	3	1	2	3	1	2	2	1	2	2	2	2	2	2	2	2	2	2	2	2	2	2	2	3	1	1
567	581	1	20	174	68	2	9	1	1	1	1	2	2	1	2	2	2	2	2	2	2	2	2	2	-3	1	1	2	3	3	3	3	3	3	3	3	3	3	3	3	3	3	3	3	3	3	3	3	3
568	582	1	20	175	70	2	8	2	2	1	1	2	1	1	1	2	2	2	2	2	2	2	1	2	-3	1	1	2	3	3	3	3	3	3	3	3	3	3	3	3	3	3	3	3	3	4	4	2	4
569	583	2	19	163	75	2	7	2	2	3	1	2	2	1	1	1	2	2	1	1	1	2	1	1	-3	2	2	1	3	3	3	3	3	3	3	3	3	3	3	3	3	3	3	3	3	3	3	3	3
570	584	2	19	167	69	2	7	2	1	2	2	2	3	1	1	2	2	2	1	2	2	2	1	2	-3	1	2	2	3	3	2	3	5	4	2	5	2	5	5	4	2	5	5	5	5	3	4	3	3
571	585	1	19	175	68	2	9	2	1	1	1	2	2	1	2	3	2	2	1	1	1	2	2	1	-3	1	1	2	2	3	3	4	4	4	3	3	3	3	3	3	4	4	4	3	3	3	3	3	3
572	586	2	20	167	60	2	1	1	1	3	3	1	2	1	2	2	2	2	2	2	2	1	1	1	-3	1	1	2	2	2	1	1	1	1	1	1	1	2	1	4	3	3	2	3	2	5	3	2	4
573	587	2	20	168	60	2	8	1	2	1	1	2	2	1	2	2	2	2	1	1	1	2	1	1	-3	2	2	2	2	3	1	1	4	4	1	3	4	4	4	4	4	4	4	5	4	3	4	2	3
574	588	2	20	162	53	2	2	1	2	1	1	1	2	1	1	2	3	3	2	2	2	1	2	2	-3	1	2	2	4	4	3	3	4	3	4	3	4	5	4	4	4	4	5	4	4	4	4	4	3
575	589	2	19	167	61	2	5	2	1	1	1	2	2	1	1	2	3	3	1	1	1	2	2	2	-3	2	2	2	2	4	2	2	4	4	4	2	5	5	5	4	2	2	5	3	3	4	3	2	2
576	590	2	20	166	65	2	1	2	2	1	1	2	2	1	1	2	2	2	2	2	2	2	1	3	1	2	1	2	1	2	1	1	3	3	4	4	3	1	1	1	2	1	3	1	1	5	5	3	3
577	591	2	19	163	53	2	1	2	1	3	2	2	2	1	1	2	2	2	2	2	1	1	1	1	-3	2	2	2	3	3	3	2	3	3	3	3	4	4	4	4	3	3	3	3	3	3	3	3	3
578	592	2	20	158	55	2	7	2	2	1	1	2	3	1	2	1	1	1	1	1	2	1	2	3	1	2	2	1	2	2	3	3	4	4	3	5	5	5	5	5	5	5	5	5	5	5	5	5	5
579	593	1	18	172	96	2	2	2	2	1	1	2	2	1	2	2	2	2	1	2	1	1	2	1	-3	2	2	2	2	3	3	1	3	3	2	1	2	2	2	2	2	2	2	2	2	3	2	2	2
580	594	2	19	162	48	2	4	1	1	1	1	2	2	1	1	2	2	3	1	2	2	2	2	3	1	3	2	2	2	2	1	4	4	4	2	4	5	5	5	5	4	5	3	2	2	2	4	4	3
581	595	2	18	168	56	2	2	2	2	1	1	2	2	1	1	2	2	2	2	1	1	1	1	1	-3	2	2	2	3	3	3	2	3	3	3	3	3	3	3	3	3	3	3	3	3	4	4	3	4
582	596	1	19	176	98	2	6	1	1	1	1	2	2	1	2	3	2	2	1	2	2	1	1	1	-3	2	1	2	2	2	3	1	4	3	2	1	2	1	2	2	2	3	3	3	3	4	3	4	3
583	597	2	18	156	40	2	8	2	2	1	1	2	2	1	1	2	3	3	2	2	1	2	2	3	1	1	1	2	3	3	2	2	4	4	3	3	4	4	3	2	2	3	4	4	4	3	3	3	2
584	598	1	21	174	70	2	2	2	1	1	1	2	2	1	1	2	2	2	2	2	1	1	1	2	-3	2	2	2	3	2	1	1	4	5	3	4	5	3	2	4	3	4	4	5	4	3	4	3	2
585	599	2	19	165	53	2	1	2	2	1	1	2	2	1	1	2	2	2	2	2	2	1	2	1	-3	2	2	1	2	2	2	3	2	2	1	2	2	3	2	2	2	2	2	2	2	3	3	3	3
586	600	1	18	168	63	2	5	2	1	1	1	3	2	1	1	1	3	3	1	1	2	2	2	1	-3	3	3	1	5	5	1	3	5	5	5	2	5	5	5	5	1	1	4	5	5	1	1	3	2
587	601	2	20	167	55	2	6	2	2	1	1	2	2	1	1	2	3	3	1	2	2	1	1	2	-3	1	1	2	1	1	1	2	2	2	2	2	5	2	2	5	4	4	4	4	4	3	3	3	3
588	602	2	19	173	50	2	5	2	2	1	1	2	2	1	1	1	2	2	2	1	1	1	1	1	-3	1	1	2	5	5	5	5	5	5	5	5	5	5	5	5	5	5	5	5	5	5	5	5	5
589	603	2	19	163	52	2	6	2	2	2	1	2	1	1	1	2	3	3	1	1	2	1	1	2	-3	2	2	2	1	1	1	1	2	2	2	1	5	1	2	4	1	1	2	2	2	2	2	1	2
590	604	2	19	167	50	2	1	1	1	2	2	2	2	1	1	1	3	3	1	2	2	2	1	1	-3	2	2	1	4	4	3	1	4	4	3	2	4	4	4	3	1	1	4	4	4	4	4	4	3
591	605	2	19	170	42.5	2	7	2	1	1	1	2	3	1	1	1	2	2	2	2	2	1	1	1	-3	1	1	2	2	2	2	1	3	3	3	3	5	5	4	4	3	4	5	4	3	5	5	1	5
592	606	1	19	170	85	2	8	2	2	1	1	3	2	1	1	2	2	2	2	2	2	2	1	1	-3	1	1	2	2	2	2	2	2	2	3	2	2	2	3	2	3	2	3	2	2	3	3	4	3
593	607	2	20	163	58	2	8	2	2	1	1	3	2	1	1	1	3	3	1	2	2	1	1	2	-3	2	3	2	1	1	1	1	5	5	3	1	2	1	3	5	4	4	4	3	2	4	4	4	3
594	608	1	19	184	95	2	9	1	1	3	3	2	2	1	1	2	2	2	1	2	2	1	1	2	-3	2	2	2	4	4	3	1	4	4	5	2	5	5	2	4	4	4	5	4	4	4	2	4	4
595	609	2	19	164	60	2	8	2	1	3	3	1	2	1	1	2	2	2	2	1	1	1	1	1	-3	1	1	2	2	3	2	1	4	3	3	3	3	3	3	3	3	3	4	3	3	4	4	3	4
596	610	1	20	170	138	2	12	2	2	1	1	2	3	1	1	2	2	2	2	2	2	1	1	1	-3	1	1	2	3	3	3	2	3	3	3	1	2	2	2	3	2	3	3	2	3	4	4	3	4
597	611	2	20	166	130	2	8	1	2	1	1	2	2	1	1	1	2	2	2	2	2	1	1	1	-3	1	1	2	3	3	3	3	3	3	3	3	3	3	3	3	3	3	3	3	3	3	3	3	3
598	612	2	19	163	54	2	7	1	1	1	1	2	3	1	1	1	2	1	1	2	2	2	1	3	2	3	3	2	3	3	3	1	3	3	2	2	1	5	1	3	4	4	4	2	2	4	4	4	3
599	613	2	20	160	58	2	5	2	2	1	1	3	3	1	2	2	3	3	1	2	1	1	2	1	-3	2	2	2	2	2	1	1	4	3	2	3	3	3	3	3	3	3	3	3	3	3	3	3	3
600	614	2	19	165	50	2	1	1	1	3	3	2	2	1	1	2	3	3	1	2	2	1	1	1	-3	2	3	2	4	3	3	1	4	4	3	1	1	2	1	1	4	4	4	2	2	4	4	3	3
601	615	2	20	163	64	2	8	2	2	1	1	2	2	1	1	1	3	3	2	1	2	2	2	1	-3	2	2	2	4	4	4	1	4	4	2	1	4	3	4	4	1	1	4	4	4	3	2	1	3
602	616	2	19	160	55	2	7	2	2	2	1	2	2	1	1	2	3	3	2	2	2	1	1	1	-3	2	2	2	3	1	1	1	2	1	1	1	1	1	2	3	4	4	4	1	1	4	4	2	4
603	617	2	19	163	55	2	6	1	2	2	1	3	2	1	1	1	2	3	1	1	1	2	2	1	-3	2	1	2	4	4	2	1	4	4	2	4	3	2	2	4	4	4	4	4	4	3	3	2	3
604	618	1	19	161	48	2	12	2	2	1	1	3	2	1	1	2	2	2	1	1	2	1	2	3	2	2	2	1	3	3	3	3	3	3	3	2	4	3	4	3	4	3	4	3	3	4	3	3	3
605	619	2	19	158	53	2	9	2	2	1	1	3	1	1	1	1	3	1	2	1	2	1	1	1	-3	1	1	2	1	1	1	1	4	2	1	4	5	5	5	5	3	3	4	4	2	4	4	4	4
606	620	2	19	150	55	2	6	2	2	1	1	2	1	1	1	2	2	2	2	2	2	1	2	1	-3	1	1	2	1	2	1	1	2	1	1	1	2	1	1	3	1	1	2	3	2	5	5	3	4
607	621	2	20	163	65	2	12	1	1	1	1	2	2	3	2	1	2	3	2	2	1	1	2	2	-3	1	1	2	2	2	1	4	5	5	3	5	5	5	5	5	5	5	5	5	5	4	4	1	4
608	622	1	19	177	65	2	12	2	2	1	1	3	2	1	1	1	2	3	2	2	2	1	1	1	-3	1	2	1	3	3	1	4	4	2	1	3	2	1	1	4	4	4	4	2	1	4	4	2	4
609	623	2	19	167	60	2	8	2	1	1	1	2	2	1	1	2	3	3	2	1	2	1	2	1	-3	2	2	1	5	5	5	5	5	5	5	5	5	5	5	5	5	5	5	5	5	5	5	5	5
610	624	2	19	171	56	2	6	1	2	3	3	1	2	1	1	2	2	2	2	2	1	1	1	1	-3	1	1	1	1	1	1	1	1	1	1	2	1	2	2	2	2	2	2	2	2	5	5	3	3
611	625	2	20	152.5	45	2	4	2	2	1	1	2	2	1	1	1	2	2	1	1	1	1	1	1	-3	1	1	2	2	3	2	1	4	4	2	4	5	3	3	4	3	3	3	3	3	3	3	3	3
612	626	2	20	173	59	2	12	2	2	3	1	2	3	1	2	1	2	2	1	1	1	2	1	1	-3	2	2	2	1	2	1	1	2	2	4	2	4	2	2	3	1	1	2	2	2	3	3	1	3
613	627	1	21	180	75	2	12	2	2	1	1	2	2	1	2	2	2	2	1	2	2	1	1	1	-3	2	1	2	1	1	2	1	3	2	1	1	1	1	1	3	1	1	3	1	3	5	2	1	3
614	628	2	20	152	46	2	8	1	1	2	2	2	2	1	1	1	2	3	2	1	2	1	2	1	-3	2	2	2	4	4	2	1	3	3	2	1	3	2	2	4	3	3	4	2	2	3	2	2	3
615	629	2	19	160	47	2	7	1	1	2	2	2	2	1	1	2	2	3	2	2	2	2	1	1	-3	1	1	2	3	2	3	1	3	4	3	1	3	1	1	3	1	1	3	2	1	3	3	3	3
616	630	2	19	157	47	2	1	2	1	1	1	2	2	1	2	2	2	3	1	1	2	1	1	1	-3	1	1	2	4	4	2	1	5	4	3	5	5	3	4	2	1	2	5	5	5	4	2	3	2
617	631	1	20	166	45	2	3	2	2	1	1	2	2	1	1	2	2	3	2	2	2	1	1	2	-3	2	1	2	3	1	2	1	1	1	4	1	1	1	3	4	2	2	3	1	1	4	4	2	3
618	632	2	19	157	47	2	8	2	2	1	1	2	1	1	1	2	2	1	2	2	1	1	1	1	-3	2	1	2	1	1	1	1	4	4	5	3	2	1	1	4	4	2	5	2	1	5	5	2	4
619	633	2	19	158	49	2	7	2	2	1	1	2	2	1	1	3	2	2	2	2	1	1	2	1	-3	1	2	2	5	5	5	1	5	4	2	4	4	4	5	3	4	4	5	4	5	5	5	3	3
620	634	2	20	160	75	2	7	2	2	1	1	3	1	1	1	2	2	3	1	1	1	2	2	1	-3	2	2	2	4	4	4	2	4	4	3	1	1	2	3	3	1	4	4	4	4	3	3	3	3
621	635	2	19	156	46	2	7	2	2	1	1	1	3	1	2	2	2	2	2	2	1	1	1	2	-3	1	2	2	3	2	1	1	2	1	4	1	2	2	4	4	4	3	3	2	2	5	5	5	4
622	636	2	19	165	60	2	1	2	1	3	3	2	2	1	1	2	2	3	2	2	2	1	2	1	-3	2	2	1	3	3	4	1	4	4	2	1	1	2	2	5	3	3	5	4	4	3	4	3	2
623	637	2	19	164	53	2	1	2	1	1	1	2	3	1	1	2	2	2	2	2	2	1	1	1	-3	1	2	2	3	3	3	1	3	4	4	3	3	3	4	4	3	3	3	3	3	3	3	3	3
624	638	1	20	181	70	2	9	2	2	1	1	2	2	1	1	2	2	2	1	2	1	1	1	3	1	1	1	2	3	3	1	1	3	3	3	3	3	3	3	3	3	3	3	3	3	4	4	4	4
625	639	2	19	165	65	2	4	2	2	1	1	3	2	1	1	2	3	1	2	2	2	2	1	2	-3	2	2	2	5	5	5	3	5	5	5	3	5	3	2	5	2	5	5	5	5	4	4	4	2
626	640	2	20	160	53	2	8	2	1	1	1	2	2	1	1	2	2	2	1	2	1	1	2	1	-3	2	2	2	3	3	3	1	4	3	3	1	2	2	2	2	2	3	3	3	3	3	3	3	3
627	641	2	19	165	64	2	1	2	2	1	1	2	2	1	2	3	3	3	2	2	2	1	1	3	2	3	2	1	5	5	2	3	5	5	5	5	5	5	5	5	5	5	5	5	5	4	4	4	2
628	642	1	19	179	75	2	1	1	1	3	2	1	3	1	1	2	2	3	2	2	1	1	1	2	-3	3	2	2	1	1	3	1	4	3	1	1	1	1	1	1	4	4	4	4	4	4	4	1	3
629	643	2	20	156	47	2	12	1	1	1	1	2	2	1	2	2	2	2	1	1	2	2	1	1	-3	2	2	2	2	2	1	1	3	2	2	2	2	1	3	3	4	4	4	2	2	3	3	3	3
630	644	2	19	163	62	2	6	1	1	3	2	2	2	1	1	2	2	3	2	2	2	2	1	1	-3	2	1	2	2	2	1	1	2	2	1	1	4	3	4	4	3	2	4	2	2	4	5	2	4
631	645	2	19	162	46	2	1	2	2	2	1	2	2	1	1	2	2	2	2	2	2	1	1	1	-3	1	2	2	2	2	1	1	2	2	3	4	5	3	5	5	5	5	5	3	4	5	5	4	4
632	646	2	19	169	68	2	2	2	2	2	1	2	2	1	1	2	2	3	1	1	1	2	1	1	-3	1	1	2	4	4	4	3	5	5	4	3	3	3	3	5	3	4	5	4	3	5	4	2	4
633	647	2	19	158	46	2	7	1	2	1	1	2	2	1	2	2	2	3	1	1	2	2	1	1	-3	2	3	2	4	4	1	1	3	4	3	1	4	2	2	4	4	4	3	4	4	4	3	2	3
634	648	1	20	176	62	2	7	2	2	1	1	2	2	1	2	2	3	2	2	1	1	1	1	3	1	2	2	2	3	3	1	2	5	5	4	5	5	5	5	5	5	5	5	5	5	4	4	2	5
635	649	2	19	158	96	2	1	2	2	1	1	2	2	1	2	2	2	2	2	2	1	1	1	1	-3	1	1	2	3	2	1	1	3	3	3	3	3	3	3	3	3	3	3	3	3	3	3	3	3
636	650	2	21	153	46	2	4	2	2	1	1	2	2	1	1	2	2	2	2	2	2	1	2	2	-3	1	2	2	3	3	3	3	4	4	4	3	4	5	4	5	5	5	5	5	4	2	2	1	2
637	651	2	20	166	55	2	7	2	1	1	1	2	2	1	1	2	2	2	1	2	2	1	1	2	-3	1	2	2	5	5	1	1	1	1	1	1	1	1	3	5	3	3	3	3	3	4	4	4	4
638	652	2	21	160	94	2	2	2	2	1	1	2	2	1	1	1	3	3	2	1	2	1	1	2	-3	1	2	1	2	2	2	2	4	5	4	4	5	4	4	4	2	1	3	4	4	3	3	5	2
639	653	2	19	164	50	2	8	1	1	1	1	2	2	1	1	2	2	2	1	2	1	1	1	2	-3	2	2	2	3	1	1	1	3	2	2	2	1	2	2	3	3	3	3	3	2	4	5	1	3
640	654	2	19	158	44	2	9	1	1	1	1	2	2	1	2	1	2	2	2	2	2	1	2	2	-3	2	1	2	3	2	1	1	3	2	2	3	3	2	2	3	3	3	4	2	4	3	3	3	3
641	655	1	19	179	85	2	8	2	2	1	2	1	2	1	1	3	2	1	1	2	1	1	2	3	1	1	1	2	2	2	2	2	2	2	2	2	2	2	2	2	2	2	2	2	2	2	2	2	2
642	656	2	19	158	55	2	8	1	2	2	1	1	2	1	1	2	2	2	2	2	2	1	1	1	-3	1	1	2	2	2	1	1	3	3	1	3	2	2	3	3	3	3	3	2	2	4	3	3	3
643	657	2	19	160	52	2	8	2	2	1	1	3	1	1	1	2	2	3	2	1	1	1	2	3	1	1	1	2	2	2	1	1	3	2	3	1	2	1	1	2	1	2	2	2	2	5	5	2	3
644	658	2	20	158	62	2	1	2	2	1	1	2	2	1	1	2	3	3	2	2	1	1	2	1	-3	2	2	2	3	2	2	3	4	4	4	2	5	3	2	3	1	2	3	3	3	4	2	2	2
645	659	2	19	167	60	2	1	1	1	1	1	2	3	1	1	2	3	3	2	2	1	1	1	3	1	1	2	1	3	3	2	2	3	3	2	2	4	3	3	3	4	4	4	3	3	4	3	3	3
646	660	2	19	160	52	2	7	1	1	3	3	2	2	1	2	2	2	2	1	2	1	1	1	3	2	1	1	2	3	2	3	1	3	2	1	2	3	2	2	4	2	3	3	2	3	4	4	3	4
647	661	2	20	163	51	2	12	1	2	2	2	2	3	2	2	1	2	2	2	1	2	2	3	2	-3	3	3	1	3	2	1	2	4	4	2	4	4	4	4	4	5	5	3	4	3	3	2	4	3
648	662	2	19	167	51	2	5	2	1	1	1	2	2	1	2	2	2	2	1	1	2	1	1	1	-3	2	2	2	1	1	1	1	3	2	1	1	4	1	2	5	4	4	4	4	4	4	4	3	2
649	663	1	19	170	61	2	8	2	2	1	1	2	2	1	1	1	2	2	1	2	1	2	2	1	-3	2	2	2	4	4	2	1	4	4	2	1	1	1	1	2	3	4	2	4	4	4	3	3	3
650	664	2	19	162	50	2	1	2	2	3	3	3	2	1	1	1	3	3	1	1	1	2	1	3	1	2	1	2	3	3	3	2	4	4	4	4	4	4	3	3	1	1	3	3	3	4	4	4	3
651	665	2	20	170	45	2	4	2	2	1	1	3	2	1	1	2	2	2	2	1	2	2	1	3	1	1	1	2	2	2	1	3	2	2	1	3	2	2	2	4	5	5	4	4	3	5	5	2	4
652	666	2	20	155	60	2	9	2	2	1	1	3	1	1	1	1	3	3	2	2	2	2	2	3	1	2	3	2	5	5	5	5	5	5	5	5	5	5	5	5	5	5	5	5	5	3	5	5	2
653	667	2	20	158	46	2	7	2	2	1	1	2	1	1	1	2	3	2	1	2	2	1	1	2	-3	1	1	2	3	3	1	1	3	3	2	1	1	2	4	5	5	3	4	4	4	4	4	4	4
654	668	1	19	165	50	2	12	2	2	1	1	2	2	1	2	2	2	2	2	2	2	2	1	1	-3	1	1	2	2	4	2	2	1	2	1	1	2	1	1	3	3	4	4	2	2	5	2	1	3
655	669	2	20	158	51	1	9	1	1	1	1	2	3	1	1	1	3	2	2	2	2	1	1	2	-3	2	2	2	3	3	3	2	4	4	3	2	4	3	3	3	4	4	5	3	3	3	3	3	3
656	670	2	21	150	48	2	9	2	2	2	1	2	1	1	1	2	3	3	2	1	1	2	2	1	-3	2	2	2	4	4	4	2	4	4	2	1	2	3	3	5	2	2	5	4	4	3	2	3	2
657	671	2	21	158	42	2	9	2	2	1	1	3	2	1	1	2	3	3	2	2	2	1	1	2	-3	2	2	2	3	4	3	3	4	4	4	4	4	1	1	4	1	5	5	3	3	4	4	4	4
658	672	2	20	168	70	2	1	1	2	1	1	2	3	1	2	2	2	2	2	2	2	1	1	2	-3	2	2	2	2	3	3	3	4	4	2	1	4	4	4	4	4	4	4	4	4	4	4	4	3
659	673	2	20	170	55	2	4	2	2	1	1	2	2	1	1	2	2	2	2	2	2	2	2	1	-3	3	3	1	3	3	4	1	5	5	1	1	4	1	4	1	5	5	5	4	4	2	2	3	2
660	674	2	19	161	54	2	7	1	2	3	3	3	1	1	2	3	3	3	1	2	1	2	1	1	-3	2	3	2	3	2	2	2	4	2	3	2	2	2	2	2	2	3	2	3	2	4	3	1	3
661	675	2	19	180	86	2	9	1	1	1	3	2	3	1	2	1	3	3	1	2	2	2	2	1	-3	3	3	2	2	4	1	1	5	5	2	1	5	5	5	5	1	1	5	5	3	2	1	3	1
662	676	2	20	158	52	2	2	1	1	1	3	2	2	1	1	1	2	2	1	2	2	1	1	2	-3	1	1	2	4	4	4	4	5	5	5	5	5	5	5	5	5	5	5	5	5	3	4	3	3
663	677	1	20	168	70	2	8	1	1	3	1	2	2	1	1	3	2	2	2	2	2	1	1	2	-3	1	1	2	2	2	2	1	2	2	2	2	2	2	2	2	2	2	2	2	2	5	5	5	5
664	678	1	20	174	54.5	2	9	1	1	3	2	1	2	1	2	2	2	2	1	2	2	1	2	2	-3	1	1	2	4	3	2	1	3	2	2	2	3	1	1	3	2	2	4	2	2	4	4	2	3
665	679	2	19	161	96	2	9	1	2	1	1	2	2	1	1	2	2	3	2	2	1	1	1	1	-3	2	1	2	3	3	3	2	4	3	4	3	4	3	3	4	4	4	4	4	4	3	5	4	4
666	680	2	19	165	50	2	8	1	1	3	3	2	2	2	2	2	2	2	2	2	2	1	1	2	-3	2	2	1	2	3	2	2	3	3	1	3	2	3	4	4	3	2	4	4	4	4	3	3	3
667	681	2	19	155	42	2	12	2	2	1	1	2	2	1	1	1	2	2	2	2	2	1	1	3	2	2	2	2	3	3	3	3	3	3	3	3	3	3	3	3	3	3	3	3	3	3	3	3	3
668	682	2	20	158	47	2	12	2	1	1	1	2	2	1	1	2	2	2	2	2	2	1	1	1	-3	2	1	2	2	1	1	2	3	2	1	1	1	1	1	2	2	3	2	2	3	5	5	3	3
669	683	2	19	157	75	2	7	1	1	2	2	2	2	1	1	2	2	2	2	2	1	1	1	1	-3	2	2	2	1	1	1	1	5	5	5	5	5	5	5	5	5	5	5	5	5	5	5	5	5
670	684	2	20	165	57.5	2	7	1	2	1	1	2	2	1	2	2	2	2	1	1	1	1	2	3	1	2	2	2	5	5	5	5	5	5	5	5	5	5	5	5	5	5	4	5	5	4	5	4	4
671	685	2	19	168	65	2	12	2	1	2	2	2	2	1	1	2	3	2	2	2	1	1	1	2	-3	1	1	2	5	5	4	1	4	3	5	1	1	1	1	5	3	1	5	3	3	4	4	2	4
672	686	2	20	163	49.5	2	12	1	1	3	3	1	3	1	2	2	2	2	2	1	2	1	2	3	1	2	2	2	1	1	1	1	4	2	3	5	5	5	5	5	3	3	4	4	2	2	4	2	2
673	687	2	18	165	56	2	8	2	1	1	1	2	2	1	2	1	3	3	1	1	2	1	2	1	-3	3	3	2	4	4	3	2	3	2	2	2	1	1	2	5	4	4	5	4	4	4	4	2	3
674	688	2	19	160	54	2	9	2	2	1	1	2	2	1	1	2	2	2	2	2	2	1	1	1	-3	2	2	2	4	4	4	1	4	4	4	4	4	4	4	4	4	4	4	4	4	4	4	4	4
675	689	2	19	156	48	2	12	2	2	1	1	2	2	1	2	2	2	1	1	2	2	1	2	2	-3	2	2	2	2	3	3	2	4	4	1	1	4	3	2	4	3	2	1	4	5	4	2	3	3
676	691	2	20	167	56	2	7	1	1	2	3	2	2	1	1	1	3	3	2	2	2	2	1	1	-3	1	1	2	3	2	1	1	3	3	1	3	4	4	4	4	3	3	4	4	4	4	4	2	3
677	692	2	19	160	53	2	8	2	2	1	1	2	2	1	1	1	2	2	1	1	2	1	1	1	-3	2	2	2	1	1	1	1	4	4	3	2	4	4	4	4	4	4	4	4	3	4	4	3	4
678	693	2	26	178	74	3	3	1	2	1	1	3	1	2	2	1	3	3	1	1	1	1	1	1	-3	1	1	2	3	3	3	3	3	3	4	3	4	2	3	3	3	3	3	3	3	3	3	3	3
679	694	2	20	173	54	3	9	2	2	2	2	2	1	1	1	1	2	3	1	1	2	1	2	3	1	3	3	1	1	1	2	1	5	3	5	5	5	5	5	3	5	5	5	5	3	5	2	4	5
680	695	1	20	185	72	3	9	2	1	3	3	2	2	1	1	3	3	3	1	1	1	2	2	1	-3	2	2	1	2	2	2	1	2	2	2	2	2	2	2	2	2	2	2	2	2	2	2	2	2
681	696	2	18	164	52	2	9	2	2	1	1	2	2	1	1	2	3	3	1	2	2	2	2	3	1	1	1	2	3	3	3	2	5	4	4	3	5	3	3	3	3	3	3	3	3	4	4	4	4
682	697	2	19	158	45	2	4	1	2	1	1	2	2	1	1	2	2	2	2	2	2	2	2	1	-3	2	2	2	3	3	2	2	4	3	2	3	4	4	4	4	3	4	4	3	3	4	4	2	4
683	698	2	21	165	63	4	9	2	2	1	1	2	2	1	1	1	3	3	1	2	1	1	1	3	2	2	2	1	3	2	2	1	4	3	2	2	4	3	4	4	3	4	4	2	4	3	4	2	3
684	699	1	20	183	80	2	8	2	1	1	1	2	2	1	1	2	2	2	1	1	2	1	2	1	-3	2	2	2	5	5	5	1	5	5	5	5	5	5	5	5	5	5	5	5	5	3	5	5	3
685	700	2	21	170	46	3	9	2	2	2	1	2	2	1	1	1	2	2	2	2	2	1	1	3	1	1	1	2	2	2	1	1	3	1	3	3	5	4	3	2	2	2	4	1	1	5	5	2	2
686	702	2	19	165	58	2	13	1	2	1	1	2	2	1	1	3	3	3	2	2	2	1	1	1	-3	1	1	2	1	1	1	1	1	1	1	1	1	1	1	1	1	1	1	1	1	1	1	1	1
687	703	1	18	180	60	3	9	2	1	1	1	3	1	1	1	3	3	3	1	1	2	2	3	1	-3	1	1	2	1	1	1	1	1	1	1	1	1	1	1	1	1	1	1	1	1	1	1	1	1
688	704	2	19	173	58	2	9	2	2	1	1	2	2	1	1	3	1	1	2	2	1	1	1	1	-3	1	1	2	1	1	1	1	1	1	1	2	3	3	1	3	1	1	1	1	3	4	4	2	4
689	705	1	22	181	72	3	6	2	2	1	1	2	1	1	2	2	2	2	1	1	1	1	1	3	1	2	2	1	3	3	3	1	3	3	2	2	2	3	2	3	4	4	4	4	4	4	4	4	4
690	706	2	19	165	60	2	9	2	1	2	2	2	2	1	1	2	2	2	2	2	2	1	1	1	-3	2	2	2	2	3	3	1	4	4	4	1	5	3	3	4	1	1	4	4	4	5	5	3	4
691	707	2	19	165	48	2	9	2	2	1	1	2	2	1	2	1	2	2	2	2	1	2	1	1	-3	2	2	2	2	2	2	2	2	2	2	2	2	2	2	2	2	2	2	2	3	3	3	3	3
692	708	2	20	158	49	2	9	1	1	2	1	2	2	1	1	2	2	2	2	2	2	1	2	3	1	2	2	2	3	3	3	3	3	3	3	3	3	3	3	3	3	3	3	3	3	3	3	3	3
693	709	2	19	154	50	2	7	2	2	1	1	3	2	1	2	2	2	3	2	2	1	1	2	1	-3	2	2	1	2	2	1	2	3	2	2	2	3	4	3	4	3	3	4	2	1	5	5	5	3
694	710	2	20	165	54	2	8	1	1	1	1	2	2	1	1	2	2	2	1	1	1	1	3	1	-3	1	1	2	2	2	2	2	2	2	2	2	1	4	4	2	2	2	2	2	2	5	5	5	5
695	711	1	23	188	72	4	9	2	1	1	1	2	2	1	1	2	2	2	2	2	2	2	1	3	2	2	2	2	3	3	3	3	3	3	3	3	3	3	3	3	3	3	3	3	3	3	3	3	3
696	712	1	20	187	70	3	9	1	2	3	1	3	1	1	1	2	2	1	1	1	1	2	1	1	-3	2	2	2	2	3	3	1	5	4	3	4	4	4	3	2	3	3	3	3	3	3	3	3	3
697	713	2	20	158	47	2	9	2	2	1	1	2	2	1	2	2	2	2	1	2	1	1	1	3	1	2	2	2	5	5	1	1	4	1	1	1	3	1	1	4	4	4	4	2	4	4	4	4	3
698	714	1	20	174	71	2	9	2	2	1	1	3	1	1	2	2	3	2	1	2	1	1	1	2	-3	2	2	2	2	1	1	1	4	4	1	4	3	1	1	4	1	1	5	3	3	4	2	1	3
699	715	1	19	183	80	2	9	2	2	1	1	2	3	2	2	2	2	2	2	2	2	1	1	3	2	1	1	2	2	2	2	1	3	3	1	4	4	4	1	4	4	4	4	4	3	3	3	3	3
700	716	2	21	165	58	2	9	2	2	1	1	3	2	1	1	2	2	1	1	2	2	1	1	3	2	1	1	2	3	3	3	3	3	2	2	2	2	1	1	3	3	3	3	3	3	3	4	4	3
701	717	2	19	148	38	2	9	2	2	1	1	3	2	1	1	2	2	2	1	1	2	1	1	1	-3	1	1	2	3	2	3	1	4	4	2	2	3	3	2	2	3	3	3	3	3	4	4	4	3
702	718	2	19	153	55	2	4	2	2	1	1	2	2	1	1	2	2	2	2	2	2	1	2	2	-3	2	1	2	2	3	1	1	2	1	2	1	1	2	2	2	3	3	4	2	2	5	5	2	4
703	719	2	19	160	48	2	8	2	2	3	3	2	3	1	1	2	2	1	1	1	1	2	2	3	2	1	1	2	3	2	3	3	4	4	1	1	4	1	1	3	3	4	3	4	4	5	5	3	5
704	720	1	23	178	88	4	9	1	2	3	2	2	3	1	2	2	2	2	1	1	1	1	2	2	-3	2	2	2	3	3	3	3	3	3	3	3	3	3	3	3	3	3	3	3	3	3	3	3	3
705	721	1	20	183	90	2	9	2	2	1	1	3	2	1	1	3	3	3	1	2	2	1	1	1	-3	2	2	2	2	2	2	2	3	3	3	3	2	2	2	2	4	2	2	2	2	5	5	1	5
706	722	1	20	175	70	1	9	2	2	1	1	2	2	1	1	2	2	1	2	1	1	2	1	3	1	1	1	2	2	1	1	1	3	2	2	1	1	1	3	1	1	3	4	4	3	5	5	3	4
707	723	2	19	160	51	2	7	2	2	1	1	2	2	1	1	2	2	2	2	2	2	2	2	1	-3	2	2	2	4	4	3	3	4	4	2	2	3	2	3	4	4	4	4	4	3	3	3	4	3
708	724	2	19	165	51	2	8	1	2	3	2	2	2	1	2	1	3	3	1	1	1	1	2	2	-3	2	3	2	4	4	4	1	4	4	3	2	5	4	5	4	4	4	4	4	4	3	3	3	3
709	725	2	19	155	51	2	7	2	2	1	1	2	1	1	1	2	2	2	2	2	2	1	1	1	-3	1	1	1	4	4	3	3	4	4	2	2	2	4	4	4	3	3	4	4	3	3	4	2	4
710	726	1	22	165	52.5	3	9	2	2	2	1	2	2	1	2	2	3	3	1	1	1	1	1	1	-3	1	2	2	1	2	3	3	3	2	3	3	3	2	2	2	1	3	2	2	2	5	4	3	3
711	727	1	20	184	70	2	9	2	1	1	1	2	3	1	2	2	1	2	1	1	1	2	2	2	-3	1	1	2	1	2	1	1	1	1	1	1	1	1	1	1	1	1	1	1	1	5	5	3	5
712	728	2	19	165	53	2	8	1	1	2	2	2	2	1	1	2	2	2	2	2	2	1	2	3	1	1	1	1	3	3	1	3	3	3	2	2	2	2	2	2	4	4	4	4	3	4	4	4	3
713	729	2	19	161	50	2	7	2	2	1	1	2	3	1	2	2	2	2	1	2	1	2	1	3	1	2	2	2	3	3	2	1	5	5	1	1	3	3	2	5	1	1	5	5	5	4	5	3	3
714	730	1	21	178	65	4	9	2	2	1	1	2	2	1	2	2	2	2	2	2	2	2	1	3	1	1	1	2	1	1	1	1	1	1	1	1	1	1	1	1	1	1	1	1	1	5	5	5	4
715	731	1	20	190	80	2	9	1	1	2	2	1	2	1	1	2	2	3	1	1	1	2	1	1	-3	1	1	2	3	3	3	3	3	3	3	3	3	3	3	3	3	3	3	3	3	3	3	3	3
716	732	1	22	176	55	4	9	1	1	3	1	2	2	1	1	2	3	3	2	2	2	2	2	2	-3	3	1	2	3	4	1	1	4	4	2	1	4	2	3	5	5	5	5	4	4	4	5	1	4
717	733	1	20	172	55	2	8	1	2	1	1	2	2	1	2	2	2	2	1	2	2	1	1	1	-3	2	2	2	2	3	1	1	3	3	2	3	4	4	4	4	3	3	3	3	4	4	4	4	4
718	734	1	22	168	65	4	8	2	1	1	1	2	2	1	1	2	2	2	1	2	2	1	1	1	-3	2	2	1	2	2	1	2	4	1	1	1	2	1	2	1	1	3	5	2	2	5	5	5	3
719	735	1	20	173	71	2	8	1	1	3	3	1	3	1	2	3	2	2	1	1	2	1	1	1	-3	1	1	2	2	2	3	1	3	2	1	1	1	3	3	1	4	4	3	1	2	4	4	4	4
720	736	2	19	165	65	2	8	1	2	1	1	1	2	1	2	1	3	2	1	1	1	1	1	2	-3	2	2	1	5	5	5	5	5	5	5	5	5	5	5	5	5	5	5	5	5	4	3	5	3
721	737	1	22	178	65	4	9	1	2	1	1	2	3	2	2	2	2	3	1	2	2	2	1	3	1	1	1	2	2	2	1	1	3	2	3	2	3	2	3	3	2	2	3	2	2	4	4	3	4
722	738	1	19	183	69	2	6	2	1	1	1	2	3	1	1	2	1	1	1	1	1	1	1	1	-3	1	1	2	1	1	1	1	1	1	1	1	1	1	1	5	3	3	1	1	1	5	5	1	5
723	739	2	18	162	70	2	12	2	2	1	1	3	2	1	1	2	2	2	1	1	1	2	2	1	-3	2	2	2	2	2	2	2	3	2	2	2	2	2	2	2	1	1	1	1	1	4	5	2	5
724	740	2	19	160	44	2	8	1	1	1	1	2	2	1	1	2	2	2	1	2	2	1	2	1	-3	2	2	2	3	3	2	1	3	3	3	3	2	3	3	4	3	3	3	2	3	4	3	2	4
725	741	2	19	162	51	2	7	1	2	1	1	3	2	1	1	2	2	2	2	2	2	1	2	1	-3	2	1	2	3	2	1	2	4	1	2	1	1	1	3	5	4	4	4	4	4	4	4	2	3
726	742	1	21	165	70	3	9	2	2	1	1	3	1	1	2	2	2	3	1	1	2	2	2	2	-3	2	2	2	2	3	1	2	3	2	2	1	1	1	1	3	3	3	3	1	2	3	3	4	4
727	743	1	21	173	65	4	9	2	2	1	1	2	2	1	2	2	2	1	2	2	2	2	2	2	-3	2	2	2	2	1	3	1	3	3	2	4	5	2	2	4	2	2	2	2	1	4	3	1	3
728	744	2	20	160	53	3	8	1	1	2	1	2	2	1	1	2	2	3	1	2	1	1	1	2	-3	1	1	2	1	3	1	1	3	2	4	1	3	4	4	4	4	4	3	2	3	4	4	2	2
729	745	2	21	165	60	3	9	1	1	1	1	2	2	1	1	2	2	2	2	2	2	2	1	3	1	2	1	2	2	2	1	1	4	3	2	1	1	1	1	5	1	1	2	5	3	5	5	5	4
730	746	1	19	180	80	2	8	2	2	2	1	2	2	1	1	2	2	2	1	2	1	1	1	1	-3	1	1	1	3	3	3	3	3	3	3	3	3	3	3	3	3	3	3	3	3	4	4	3	4
731	747	2	18	167	62	2	8	2	2	1	1	2	2	1	1	1	3	3	2	2	2	1	1	2	-3	2	2	2	3	3	1	2	4	4	2	4	3	4	2	3	3	3	4	4	4	3	3	3	2
732	748	2	20	170	51	2	7	2	2	1	1	2	2	1	1	2	2	3	2	2	1	1	1	1	-3	1	2	2	3	2	1	1	4	4	2	4	4	4	4	4	4	4	4	4	4	4	4	3	3
733	749	1	22	191	85	4	9	1	2	1	1	2	3	2	2	2	2	2	1	1	2	1	1	2	-3	1	2	2	3	3	3	3	3	3	3	3	3	3	3	3	3	3	3	3	3	3	3	3	3
734	750	2	21	162	45	2	9	2	2	1	1	2	2	1	1	2	2	2	1	1	1	1	2	3	1	2	2	2	4	4	3	2	4	4	4	4	4	4	4	4	4	4	4	4	4	3	4	3	3
735	751	2	20	176	60	2	9	1	2	1	3	1	3	2	2	2	2	2	2	2	1	2	2	3	2	3	2	2	1	3	1	1	4	4	1	1	2	1	2	3	3	3	2	1	3	1	4	2	4
736	752	1	19	175	77	2	6	2	2	1	1	2	1	1	1	2	3	3	1	1	2	1	2	1	-3	2	3	2	4	4	1	1	5	5	3	1	5	4	4	5	5	5	5	3	4	4	2	5	4
737	754	1	20	183	71	3	9	1	1	2	1	2	2	1	2	3	2	3	1	1	1	1	1	1	-3	1	1	2	1	1	1	1	1	1	1	1	1	1	1	1	1	1	1	1	1	1	1	1	1
738	755	1	20	180	65	2	7	2	2	1	1	2	2	1	2	2	3	3	1	1	1	1	1	3	1	1	2	2	3	3	4	1	4	3	4	3	4	3	4	4	3	3	4	4	3	3	4	4	3
739	756	2	19	159	58	2	7	2	2	1	1	2	1	1	1	2	2	2	2	2	2	1	1	1	-3	2	2	2	2	2	4	1	4	4	3	1	2	3	4	4	3	3	4	3	4	4	3	4	4
740	757	1	20	185	77	2	7	2	1	2	2	2	3	1	1	2	2	2	2	2	2	1	1	2	-3	1	1	2	3	3	1	1	3	1	5	1	2	1	1	3	1	2	2	1	1	5	5	3	5
741	758	1	20	174	73	2	8	2	2	1	1	2	2	2	3	3	2	2	1	1	1	2	2	3	1	1	1	2	3	3	3	3	3	3	3	3	3	3	3	3	3	3	3	3	3	3	3	3	3
742	759	1	19	182	65	2	8	2	2	1	1	2	2	1	1	1	3	3	1	2	2	1	1	3	1	2	2	2	1	1	1	2	2	2	2	2	2	2	2	2	2	2	2	2	2	3	3	3	3
743	760	2	19	150	46	2	13	2	2	1	1	3	1	1	1	3	2	1	2	2	1	1	1	1	-3	2	2	2	2	2	2	1	3	3	3	3	3	3	5	4	4	4	4	4	4	3	3	3	3
744	761	2	18	159	45	1	12	2	2	1	1	3	1	1	1	2	2	2	2	2	2	1	1	2	-3	1	1	2	2	2	2	3	2	2	2	2	4	2	4	2	3	3	3	3	3	4	4	3	4
745	762	1	18	178	60	1	1	2	2	1	1	2	2	2	2	3	2	2	1	1	1	2	2	2	-3	2	2	1	3	3	3	3	3	3	3	3	3	3	3	3	3	3	3	3	3	3	3	3	3
746	763	2	21	183	90	4	12	1	2	2	1	2	2	1	2	1	2	2	1	2	2	2	1	1	-3	2	2	2	2	2	1	1	3	2	2	2	5	2	2	4	3	3	3	4	4	4	4	3	3
747	764	1	22	186	82	2	9	2	2	1	1	2	2	2	3	2	2	3	1	2	1	2	1	2	-3	1	1	2	3	3	1	1	3	3	2	2	4	3	2	3	2	2	2	3	3	4	4	3	4
748	765	2	19	166	60	2	9	2	2	1	1	2	2	1	2	2	2	3	1	2	1	1	2	3	1	1	2	2	4	4	3	2	4	4	2	3	4	2	2	4	2	3	4	5	5	3	4	2	4
749	766	1	23	185	95	4	8	1	2	1	1	2	2	3	2	1	3	3	2	2	2	2	1	2	-3	2	1	2	1	1	1	1	1	1	1	1	1	1	3	3	3	3	3	3	3	5	5	5	5
750	767	1	26	165	75	8	9	2	2	1	1	2	2	1	2	1	1	1	1	1	2	1	1	3	1	1	1	2	4	5	4	3	5	4	3	5	5	5	4	5	5	5	4	5	4	4	3	4	4
751	768	2	20	165	58	2	8	1	1	2	2	2	2	1	1	2	2	2	2	2	2	1	1	2	-3	1	1	2	3	3	1	2	3	3	3	1	3	1	2	5	1	3	3	2	1	5	5	4	5
752	769	1	19	191	86	2	6	1	1	3	2	2	2	1	2	2	2	3	2	2	2	2	1	2	-3	1	1	2	4	3	2	3	3	2	2	4	1	4	4	4	2	3	4	2	4	5	4	2	4
753	770	2	21	165	61	4	9	1	2	1	1	3	1	1	1	1	2	3	2	2	2	1	1	2	-3	2	3	1	1	1	1	3	4	2	2	2	1	2	3	2	1	1	5	2	2	4	3	2	3
754	771	2	20	165	55	2	8	2	2	1	1	2	1	1	1	3	2	3	2	2	1	2	2	2	-3	2	1	2	4	4	4	3	4	4	4	4	4	4	4	4	4	4	4	4	4	4	4	4	4
755	772	2	22	165	48	3	6	1	2	1	1	2	2	1	1	1	2	2	2	1	2	1	2	3	1	2	1	2	3	2	2	2	3	2	3	1	1	1	2	3	2	2	2	2	2	4	4	3	4
756	773	1	20	178	75	2	8	1	1	1	1	2	2	1	2	2	2	2	2	2	2	1	1	1	-3	1	1	2	3	3	1	1	3	3	1	3	1	1	1	4	4	4	4	1	1	4	4	1	3
757	774	2	19	172	70	2	9	2	2	1	1	2	2	1	1	3	2	1	1	1	2	1	1	1	-3	2	2	2	3	3	3	2	3	2	3	3	4	4	4	4	4	4	4	3	3	3	2	2	4
758	775	2	22	160	52	4	1	2	1	1	1	2	2	1	1	2	2	3	1	1	2	1	1	1	-3	1	1	2	1	1	1	1	4	3	3	2	4	3	3	4	4	2	3	3	3	3	2	3	2
759	776	1	19	173	65	2	9	1	1	2	2	2	2	1	3	2	3	3	2	2	2	1	1	1	-3	3	3	2	2	2	1	1	3	2	1	1	2	3	2	5	3	4	4	3	3	5	2	2	5
760	777	2	19	163	49	2	6	2	2	1	1	3	1	1	1	1	3	3	2	2	2	1	1	3	1	1	1	2	4	3	1	1	4	4	1	4	5	3	5	5	5	5	5	5	5	3	3	3	3
761	778	1	19	173	67	1	6	2	2	1	1	3	2	1	1	2	2	2	2	2	2	1	2	3	2	2	2	2	3	2	2	2	2	2	2	2	2	2	2	2	2	2	2	2	2	3	3	3	3
762	779	1	19	150	50	2	13	2	2	1	1	3	3	3	3	1	3	3	1	1	1	1	3	1	-3	3	3	2	5	5	5	5	5	5	5	5	5	5	5	5	5	5	5	5	5	1	1	1	1
763	780	2	19	157	50	2	9	2	1	1	1	3	2	1	1	3	2	3	1	1	1	2	1	2	-3	2	3	2	1	1	1	1	3	3	3	1	2	1	3	4	3	3	3	2	2	4	4	1	5
764	781	1	18	175	65	1	1	2	1	1	1	2	2	1	1	3	3	3	1	1	1	1	2	1	-3	2	2	2	5	5	1	1	1	1	1	1	1	1	1	1	1	1	1	1	1	5	5	1	1
765	782	1	19	168	59	2	6	2	1	1	1	3	2	1	2	3	3	1	1	1	1	2	1	2	-3	1	2	2	3	3	3	1	5	5	1	1	5	2	2	5	5	5	5	5	5	4	4	2	3
766	783	2	18	173	80	1	1	2	2	1	1	2	2	1	1	2	2	3	1	1	1	2	1	1	-3	3	2	2	4	5	4	2	5	5	1	1	4	1	5	5	5	5	5	5	5	3	3	2	2
767	784	2	19	165	50	2	6	2	2	1	1	2	2	1	2	2	2	3	1	2	2	1	1	2	-3	2	2	2	4	4	3	2	4	4	3	4	4	4	3	4	4	4	4	4	4	4	5	3	3
768	785	2	19	165	51	2	6	2	2	1	1	2	2	1	2	2	2	3	1	2	2	2	2	3	1	2	2	2	3	2	1	3	3	3	3	2	4	4	4	4	3	3	4	3	5	4	4	3	3
769	786	1	19	180	74	2	6	2	2	1	1	2	2	1	2	2	2	2	1	1	1	2	2	1	-3	3	3	2	1	1	1	1	3	3	1	1	5	5	3	3	5	5	5	2	2	5	5	1	3
770	787	2	20	164	55	2	6	2	2	1	1	2	2	1	1	3	2	2	1	1	1	2	2	2	-3	1	1	2	3	1	1	3	4	4	1	1	4	1	4	5	2	5	4	3	4	4	4	2	3
771	788	2	18	165	55	1	1	2	1	2	2	2	2	1	2	2	2	2	2	2	2	2	2	2	-3	2	2	2	3	3	2	3	4	3	3	2	2	2	2	3	4	4	4	3	4	3	3	2	3
772	789	2	18	155	47	1	13	2	1	1	1	2	2	1	1	2	2	2	2	2	2	1	2	1	-3	2	2	2	3	3	1	1	3	1	1	1	1	1	1	1	1	1	1	1	1	5	5	3	3
773	790	2	18	163	54	1	1	1	2	2	1	2	2	1	1	3	2	2	1	2	2	2	1	3	1	1	1	2	3	2	2	1	2	2	3	3	3	3	3	3	3	3	3	3	3	3	3	3	3
774	791	1	19	178	75	2	6	2	1	1	1	2	2	1	1	2	2	3	1	2	1	2	1	2	-3	2	1	2	3	3	3	1	2	2	2	2	4	4	3	3	4	4	4	4	3	4	4	4	3
775	792	2	19	174	70	1	13	1	2	2	1	2	2	1	1	2	3	1	2	2	2	1	1	1	-3	2	2	2	4	4	2	1	3	4	3	5	3	2	2	5	1	4	4	4	4	3	3	3	3
776	793	2	18	162	47	1	1	1	1	2	1	2	2	1	2	3	3	1	2	2	2	2	1	3	1	2	2	2	4	4	3	1	5	5	5	5	5	2	2	5	5	5	5	5	3	4	4	3	4
777	794	2	19	161	63.5	1	1	2	2	1	1	2	2	1	2	2	2	1	2	1	2	1	1	2	-3	2	1	2	3	2	1	1	3	2	1	1	1	1	1	1	2	2	2	2	2	3	4	2	4
778	795	2	18	168	60	1	6	2	2	1	2	2	3	1	1	2	2	2	1	2	2	2	1	3	1	1	1	1	2	4	4	1	5	5	5	4	5	5	5	5	5	5	5	5	5	5	5	3	5
779	796	2	20	163	50	3	1	2	2	1	1	2	2	1	1	1	2	3	1	2	2	1	1	1	-3	3	3	2	4	5	3	2	5	5	3	1	5	5	5	3	5	5	5	5	5	5	3	4	3
780	797	1	21	180	65	1	1	2	2	1	2	2	2	1	1	2	2	2	2	2	2	2	2	1	-3	2	2	2	3	3	1	1	3	2	2	1	2	1	2	3	3	3	3	2	3	3	3	2	2
781	798	2	21	166	67	3	1	2	2	1	1	3	1	1	1	1	2	3	2	1	1	2	2	3	2	3	2	1	3	4	3	1	4	4	3	3	2	3	4	4	3	3	3	3	3	2	2	2	1
782	799	2	18	171	53	1	13	1	2	2	3	2	1	1	1	3	2	2	2	2	2	1	2	1	-3	2	1	2	4	3	3	1	3	2	2	2	4	1	2	3	3	4	3	3	4	3	4	3	3
783	800	1	20	174	87	3	6	1	1	3	3	2	3	1	1	1	2	3	1	1	1	2	1	2	-3	2	3	1	3	3	4	1	4	2	4	3	2	3	1	5	4	4	2	3	2	4	3	2	3
784	801	1	19	170	70	1	1	2	2	1	1	2	2	1	2	3	2	3	2	2	2	1	2	3	1	1	1	2	2	2	1	1	2	1	3	1	2	1	1	3	3	3	3	3	3	4	4	4	4
785	802	2	19	168	58	1	1	1	2	2	1	2	2	1	2	2	3	3	1	1	2	2	2	3	1	1	2	2	3	2	1	1	3	3	1	2	5	2	5	5	5	5	5	3	3	3	3	3	3
786	803	2	18	159	43	1	1	2	2	1	1	3	2	1	1	2	2	2	1	2	2	1	1	3	1	2	1	2	2	2	2	2	2	3	2	3	2	1	1	4	4	4	4	4	4	3	3	3	2
787	804	2	21	168	92	3	1	1	1	2	1	2	2	1	2	1	2	2	1	1	1	1	2	2	-3	2	2	2	3	4	3	1	4	3	3	1	2	1	3	4	3	3	4	4	4	3	3	4	3
788	805	2	17	168	85	1	1	2	2	2	1	1	2	1	1	2	2	2	2	2	2	2	1	2	-3	1	1	2	2	2	1	1	2	2	2	2	2	2	2	2	2	2	2	2	2	5	5	5	5
789	806	1	19	182	123	1	1	1	1	2	1	2	3	1	2	2	2	3	2	2	1	1	1	2	-3	2	1	2	3	3	1	2	3	2	1	2	1	1	3	1	3	3	2	3	4	5	5	1	4
790	807	2	19	165	64	1	13	2	2	1	1	2	2	1	1	2	3	3	2	2	2	2	1	1	-3	3	2	2	3	4	4	1	5	5	1	2	5	2	2	2	2	2	4	5	5	3	2	2	4
791	808	2	18	173	62	1	1	2	1	1	1	2	2	1	1	3	2	2	2	2	1	1	1	3	1	2	2	2	2	2	1	1	3	3	3	3	3	3	3	3	3	3	3	3	3	3	3	3	3
792	809	1	20	169	60	2	8	2	2	1	1	2	2	1	1	2	2	3	1	1	1	2	2	1	-3	2	3	1	3	3	3	4	4	4	2	5	1	5	3	5	3	3	4	4	4	3	3	1	3
793	810	1	19	170	51	2	6	2	2	1	1	2	2	1	2	2	2	2	1	1	2	1	1	2	-3	2	1	2	3	2	1	1	3	2	1	4	5	5	2	3	4	4	2	2	3	4	4	1	4
794	811	1	20	170	80	2	8	1	2	2	2	2	2	1	2	2	3	3	2	2	2	1	1	1	-3	2	1	2	1	2	4	2	4	4	1	4	5	3	2	3	4	4	4	4	4	5	5	3	3
795	812	2	18	165	68	1	13	2	2	3	3	2	2	1	1	3	2	3	2	2	2	1	1	2	-3	1	1	2	3	3	1	1	1	3	3	1	3	3	3	3	3	3	3	3	3	4	5	5	4
796	813	2	17	163	73	1	1	1	2	2	2	2	2	1	1	3	2	2	1	1	1	1	1	3	1	1	1	2	1	1	1	1	2	1	3	1	1	1	5	5	3	3	3	2	1	5	5	3	4
797	814	1	18	172	80	1	5	1	2	3	2	3	1	1	1	2	3	3	1	1	2	2	2	2	-3	2	2	2	4	4	1	1	4	4	3	4	3	4	3	3	3	3	3	3	3	4	5	3	3
798	815	2	19	155	69	1	1	1	1	2	2	2	2	1	2	3	2	3	2	2	1	1	1	2	-3	2	2	2	3	3	2	1	4	3	2	1	1	1	1	4	4	4	3	3	2	5	3	4	3
799	816	2	19	165	54	2	9	1	2	1	1	3	2	1	2	2	2	3	2	2	2	2	1	1	-3	1	1	2	3	2	1	1	4	3	2	2	2	3	2	4	1	3	3	5	4	5	5	1	4
800	817	2	17	168	55	1	1	1	1	3	3	2	2	1	1	3	2	2	1	1	1	1	2	2	-3	2	2	2	2	2	2	1	2	1	1	1	1	1	1	1	1	3	3	1	1	3	3	2	2
801	818	2	18	160	61	1	1	2	1	1	1	3	2	1	1	2	2	3	1	1	2	2	1	3	1	2	2	2	4	4	3	1	4	3	1	1	5	3	4	4	4	5	5	3	4	3	4	3	4
802	819	2	18	163	50	1	5	1	2	1	1	1	2	1	1	2	2	3	2	2	2	1	1	3	1	1	1	2	3	2	1	1	3	3	2	1	2	1	4	4	5	5	5	5	5	3	5	3	3
803	820	2	18	170	65	1	6	1	2	1	1	3	1	1	1	2	2	2	1	2	2	1	1	1	-3	2	2	2	3	4	3	2	4	4	2	3	2	2	1	2	1	1	3	2	1	4	4	3	3
804	821	2	18	172	51	1	1	1	2	2	1	2	2	1	1	1	2	2	2	2	2	1	1	1	-3	2	1	2	2	3	2	2	3	2	2	1	2	2	2	2	2	2	2	2	2	5	4	3	3
805	822	2	19	168	55	1	12	2	2	1	1	2	2	1	1	2	2	2	1	1	1	1	2	1	-3	2	1	2	3	3	1	1	4	4	4	2	5	2	5	5	5	5	5	4	3	4	4	2	3
806	823	2	18	168	62.5	1	1	2	2	1	1	2	2	1	1	2	2	3	1	1	1	1	2	2	-3	2	2	2	3	1	2	1	4	4	2	1	1	1	1	2	2	3	3	1	1	4	4	4	3
807	824	2	18	159	52	1	1	2	2	1	2	2	2	1	2	2	2	1	1	2	2	1	1	3	1	2	1	2	2	3	2	2	2	2	2	2	2	2	2	2	2	2	2	2	2	3	3	3	3
808	825	2	19	163	53	1	6	2	1	1	1	2	2	1	1	2	2	2	1	1	1	1	2	1	-3	2	2	2	3	3	1	1	2	2	1	1	1	1	1	3	3	3	3	1	2	4	2	3	2
809	826	1	18	181	76	1	5	1	1	1	1	1	2	1	2	3	2	2	2	2	2	2	1	2	-3	1	1	2	1	1	1	1	1	1	1	1	1	1	1	1	2	1	1	2	1	4	4	4	4
810	827	2	18	158	52	1	1	2	1	1	2	1	2	1	1	2	2	3	1	1	1	1	1	2	-3	1	1	2	3	3	3	3	3	2	1	2	2	2	2	3	3	3	3	3	3	4	4	4	4
811	828	1	18	173	62	1	5	2	1	1	1	2	2	1	1	2	2	2	1	2	1	2	1	1	-3	1	1	2	2	2	3	1	3	3	3	3	3	3	3	3	3	3	3	3	3	3	5	3	3
812	829	2	18	165	73	1	6	1	1	1	1	2	2	1	1	2	2	3	2	2	2	1	1	2	-3	1	1	2	3	4	1	1	5	5	1	5	5	5	5	5	5	5	5	5	5	3	4	4	3
813	830	2	18	155	50	1	6	1	2	1	1	2	2	1	1	2	2	2	1	2	2	1	1	2	-3	2	1	2	3	2	1	1	4	4	1	3	4	4	3	3	3	3	4	4	4	4	4	3	3
814	831	1	18	178	75	1	5	1	2	1	1	2	1	1	2	2	2	2	1	1	2	1	1	2	-3	2	1	2	2	2	2	3	2	2	2	2	2	2	2	2	2	2	2	2	2	4	4	4	4
815	832	2	18	165	56	1	1	1	1	2	1	2	2	1	1	2	2	1	2	1	2	1	1	1	-3	1	1	2	2	2	2	1	4	3	3	2	4	3	3	4	3	3	4	3	3	3	4	2	3
816	833	1	18	177	57	1	13	2	2	1	1	2	3	1	1	3	3	2	2	2	2	2	2	1	-3	2	2	2	1	1	1	1	1	2	1	1	1	1	1	1	1	1	1	1	1	5	5	3	5
817	834	2	19	177	63	1	1	2	2	1	1	2	2	1	1	2	2	2	2	2	2	1	1	2	-3	2	2	2	2	2	2	2	2	2	2	2	2	2	2	2	2	2	2	2	2	4	4	3	3
818	835	2	18	160	80	1	1	1	2	1	1	2	2	1	1	3	3	3	1	2	1	2	2	1	-3	2	2	2	3	4	2	3	3	4	1	2	3	3	4	5	4	4	4	3	4	4	5	2	1
819	836	2	19	162	53	1	6	2	2	1	1	2	2	2	2	2	1	2	2	2	2	1	1	2	-3	1	1	2	2	2	1	1	2	2	1	1	1	1	1	2	2	2	3	2	2	5	5	2	5
820	837	1	19	166	70	1	5	2	2	1	1	2	2	1	1	2	2	3	2	2	2	1	1	1	-3	2	2	2	2	2	1	1	3	1	1	3	5	3	3	3	3	3	1	1	1	3	3	2	3
821	838	2	18	172	65	1	5	1	1	1	1	1	2	1	1	2	2	1	2	2	2	1	1	1	-3	1	1	2	2	3	2	2	2	2	2	4	3	3	1	3	3	3	3	3	3	4	4	4	4
822	839	2	19	162	106	1	13	2	2	1	1	3	2	2	2	2	3	3	2	1	2	2	2	2	-3	2	3	1	3	3	1	1	5	5	5	3	5	4	5	5	5	5	5	5	5	2	2	3	1
823	840	1	19	175	85	2	8	1	2	1	2	2	2	1	2	2	2	3	1	1	2	2	2	1	-3	3	3	1	3	3	1	2	3	2	3	1	1	2	1	4	3	4	2	2	2	2	2	1	2
824	842	1	21	168	64	2	1	2	2	1	1	3	2	1	1	1	2	3	2	2	2	2	1	3	1	2	1	2	3	3	2	2	2	3	2	1	5	3	4	4	2	2	5	5	5	4	5	4	3
825	843	1	18	175	70	1	5	2	2	1	1	2	2	1	1	3	2	1	2	2	2	2	1	3	1	2	2	2	2	2	2	1	2	2	1	2	4	3	3	3	3	3	3	3	2	4	4	3	3
826	844	1	19	184	60	2	12	2	2	2	1	3	2	1	2	2	3	2	1	1	2	1	1	1	-3	2	2	2	2	2	1	4	3	2	1	1	1	1	3	5	2	2	3	3	3	5	4	4	3
827	845	1	19	178	74	2	9	2	1	1	1	3	2	1	1	2	2	2	1	2	2	2	1	1	-3	2	1	2	2	2	2	3	4	4	4	1	1	1	1	4	1	2	3	3	4	5	1	3	3
828	846	2	19	163	45	2	9	2	1	1	1	1	3	1	2	2	2	2	1	2	1	1	2	3	1	1	1	2	2	2	1	2	3	3	2	1	4	4	4	5	1	5	5	2	2	4	4	2	3
829	847	2	20	155	50	1	5	2	2	1	1	2	2	1	1	2	2	3	1	2	2	2	2	1	-3	1	1	2	3	3	3	3	1	3	3	3	3	3	3	3	3	3	3	3	3	3	3	3	3
830	848	2	18	155	89	1	5	1	1	3	3	1	2	1	2	2	2	2	2	2	2	1	1	1	-3	2	2	2	3	3	2	1	4	4	4	4	4	4	4	4	2	2	2	4	4	5	5	2	4
831	849	2	18	168	58	1	5	1	1	2	2	2	2	1	1	2	2	3	2	2	1	1	1	1	-3	1	1	2	3	3	3	1	3	3	2	2	5	2	2	3	2	3	3	3	3	3	3	3	3
832	850	2	17	162	48	1	1	2	2	1	1	2	2	1	1	2	2	2	2	2	2	1	1	3	1	1	1	2	3	1	3	3	3	4	2	4	4	4	4	4	4	4	4	4	3	4	4	4	2
833	851	2	22	170	56	6	9	1	2	2	1	2	2	1	2	1	3	2	1	2	2	1	1	2	-3	2	1	2	3	2	1	1	2	2	3	3	1	1	1	4	2	1	3	3	3	3	3	2	3
834	852	2	19	160	48	2	13	2	2	1	1	3	1	1	1	2	3	3	2	2	2	1	1	2	-3	3	2	2	3	4	3	1	5	5	3	1	3	4	4	5	3	3	5	5	5	5	3	1	4
835	853	2	18	163	51	1	5	1	1	3	3	2	2	1	2	2	2	3	2	2	2	2	2	1	-3	2	2	2	3	4	2	1	3	2	1	1	2	2	2	2	3	3	3	2	3	3	3	3	4
836	854	2	17	175	62	1	1	2	2	1	1	2	2	1	2	2	2	2	1	2	2	1	1	3	1	1	1	2	4	4	4	2	4	4	2	4	5	4	3	4	4	4	4	4	4	4	4	4	3
837	855	1	23	178	90	6	9	1	2	2	1	2	2	2	2	2	2	2	1	2	1	1	1	2	-3	2	1	2	4	4	1	4	4	4	2	3	3	3	4	4	4	4	4	4	4	5	5	4	4
838	856	2	19	172	55	1	6	2	2	2	1	3	2	1	1	3	2	1	1	2	1	2	1	1	-3	1	1	2	4	1	1	1	1	1	1	1	1	1	1	1	3	3	3	2	2	4	4	2	4
839	857	2	18	168	56	1	5	1	2	3	3	2	2	1	2	2	2	2	2	2	2	2	2	2	-3	2	2	2	3	3	2	3	3	3	2	1	2	2	2	4	3	4	4	3	3	3	3	1	2
840	858	1	20	167	55	2	13	2	2	1	1	2	2	1	1	3	2	3	1	1	1	2	2	1	-3	2	2	2	3	4	1	3	5	3	3	1	1	2	2	4	3	1	5	5	5	2	2	2	2
841	859	1	23	184	78	5	8	2	2	1	1	3	2	1	2	3	3	3	1	2	1	1	1	3	1	1	1	2	1	1	1	1	2	2	2	1	2	1	1	1	1	1	1	1	1	5	5	5	5
842	860	2	20	160	50	2	9	2	2	1	1	2	2	1	1	3	2	3	2	2	2	2	1	1	-3	1	2	2	4	3	2	2	5	4	4	2	4	2	2	2	2	2	2	4	5	3	2	2	2
843	861	2	18	155	49	1	1	2	2	1	1	2	2	1	2	2	2	2	1	1	1	2	1	2	-3	1	1	2	4	1	3	2	4	3	2	2	2	2	2	2	2	2	2	2	2	4	4	3	4
844	862	1	20	183	68	2	9	2	1	1	1	3	2	1	2	1	2	3	1	2	1	2	1	1	-3	1	1	2	1	4	1	2	3	2	3	4	4	2	1	5	1	3	5	3	4	4	4	2	3
845	863	1	19	171	70	1	5	2	2	1	1	2	2	2	2	3	2	2	1	2	1	1	1	2	-3	1	1	1	2	1	1	2	3	3	1	1	1	1	1	1	1	1	2	1	4	4	3	1	3
846	864	1	19	189	81	1	5	2	1	1	1	2	2	3	2	3	2	1	1	2	2	2	1	1	-3	2	1	2	4	4	1	1	1	1	1	1	1	1	1	1	1	1	1	1	1	5	5	5	5
847	865	1	20	178	65	2	9	2	2	1	1	2	2	2	2	2	3	3	1	2	1	2	2	2	-3	1	1	2	2	1	1	1	3	2	3	1	1	1	1	2	1	1	2	3	3	5	3	1	4
848	866	2	19	163	53	1	5	1	2	1	1	2	2	1	2	2	2	2	1	1	2	2	1	2	-3	1	1	2	2	3	4	2	5	4	1	5	5	5	3	3	5	5	5	5	5	3	4	3	3
849	867	2	19	160	46	2	1	1	2	1	1	2	2	1	1	3	2	2	1	2	1	1	1	1	-3	2	1	2	3	2	2	1	4	4	3	2	4	4	4	4	3	3	4	4	4	3	5	3	3
850	868	2	20	160	40	2	6	2	2	1	1	2	2	1	1	2	2	3	1	1	1	2	2	3	1	2	2	2	3	3	2	2	4	4	3	4	5	3	4	4	4	4	4	3	4	3	3	3	2
851	869	2	18	160	39	2	12	2	1	1	1	3	2	1	2	2	2	2	2	2	2	1	1	3	1	2	2	2	4	4	3	2	4	4	4	4	2	4	4	4	4	4	4	4	4	4	4	1	4
852	870	2	18	155	54	1	1	1	2	1	1	3	1	1	1	2	2	2	1	1	1	2	1	1	-3	1	1	2	3	2	3	1	4	4	3	2	3	2	3	3	3	3	3	3	3	4	4	4	4
853	871	1	18	174	69	1	5	2	1	2	1	2	3	2	3	1	1	1	2	2	2	2	2	3	1	2	2	2	1	1	1	1	1	1	5	2	5	2	2	5	4	5	5	5	5	3	3	5	3
854	872	2	18	162	42	1	6	1	2	2	3	2	2	1	1	2	2	2	2	2	2	1	1	3	1	2	1	2	2	2	1	1	3	2	1	2	5	3	3	3	4	4	3	2	2	5	4	4	3
855	873	2	20	160	52	2	9	2	2	1	1	2	2	1	1	2	2	1	1	2	1	1	1	1	-3	1	1	2	1	1	1	1	3	2	2	1	1	1	2	3	2	2	3	2	2	4	5	2	4
856	874	2	19	160	50	2	12	1	1	2	2	2	3	1	2	2	2	2	2	2	2	1	1	2	-3	1	1	2	2	2	1	2	3	2	2	2	2	2	2	2	2	2	2	2	2	3	3	3	3
857	875	2	19	167	50	3	6	2	2	1	1	2	2	1	1	1	2	2	2	1	2	1	1	3	1	2	2	2	2	2	2	1	2	1	1	1	1	1	1	4	4	2	2	2	2	5	5	4	4
858	876	1	19	183	50	2	12	1	1	1	1	2	2	1	2	1	2	3	2	2	2	1	1	1	-3	3	2	2	3	3	3	2	4	3	2	4	5	4	3	2	1	1	3	4	4	3	3	3	2
859	877	2	21	165	51	3	6	1	2	1	1	2	2	1	1	2	2	2	1	1	1	1	2	2	-3	2	1	2	3	3	3	1	4	3	2	2	3	3	2	2	5	5	4	4	4	4	4	3	3
860	878	2	18	167	58	1	5	1	1	2	1	2	2	1	1	3	3	1	2	2	2	1	1	1	-3	1	1	2	2	3	1	2	2	1	1	4	1	2	1	2	3	2	1	1	1	5	5	2	4
861	879	1	22	170	65	6	9	2	2	1	1	2	3	2	2	2	2	2	2	2	1	1	1	2	-3	1	2	2	3	3	3	3	3	3	3	3	3	3	3	3	2	2	2	2	2	2	2	2	2
862	880	2	19	165	57	2	8	2	2	1	1	2	2	1	2	2	2	3	2	2	2	2	1	2	-3	1	1	2	3	1	1	1	2	2	1	2	3	1	2	3	1	2	2	2	2	4	3	1	3
863	881	1	23	177	98	4	9	2	1	1	1	2	1	1	2	2	2	1	1	2	1	1	1	1	-3	2	1	1	1	2	1	1	1	1	1	4	5	1	1	5	1	1	1	1	1	5	5	5	5
864	882	2	18	155	48	1	6	2	2	1	1	2	2	1	1	2	2	1	1	2	2	1	1	1	-3	1	2	2	3	2	1	1	2	1	1	3	1	2	2	4	3	5	3	3	4	4	5	3	4
865	883	2	18	165	54	1	1	2	2	2	1	2	2	1	1	3	2	2	1	2	2	1	1	3	1	2	1	2	1	1	2	1	3	4	1	5	4	4	3	3	2	4	4	4	2	5	5	1	2
866	884	1	21	172	78	2	9	2	2	1	1	3	2	1	1	1	2	3	2	2	1	1	1	2	-3	2	1	2	2	2	1	1	2	2	2	1	1	1	1	2	1	2	2	1	2	4	3	3	4
867	885	1	21	178	75	4	9	2	2	1	1	3	2	1	1	2	2	3	1	2	2	1	1	1	-3	2	2	2	1	3	3	1	4	4	4	4	4	4	4	4	3	3	4	4	3	4	4	4	4
868	886	1	20	173	88	2	9	2	2	3	1	2	2	1	2	2	3	3	2	2	2	1	1	3	1	3	1	2	3	2	3	1	3	4	3	2	3	2	2	4	3	3	5	4	3	3	4	2	3
869	887	2	19	165	49	3	6	1	1	1	2	2	2	1	1	1	2	2	2	2	2	2	2	3	2	2	2	2	2	2	3	2	5	5	1	1	5	3	3	5	1	2	2	2	3	3	4	3	3
870	888	1	22	183	75	6	9	2	2	1	1	2	1	1	1	2	2	2	2	2	2	2	1	1	-3	2	2	2	1	1	1	1	1	1	1	1	1	1	1	1	1	1	1	1	1	3	3	3	3
871	889	2	20	162	48	3	9	1	1	1	1	2	2	1	1	1	2	2	1	2	2	1	2	3	1	1	1	2	1	1	1	1	1	1	1	1	1	1	1	1	1	1	1	1	1	1	1	1	1
872	890	2	18	166	57	1	6	2	2	1	1	3	2	1	1	3	3	1	1	1	1	2	1	1	-3	2	2	2	2	1	1	2	4	2	2	2	2	2	2	2	4	4	3	3	3	3	2	2	2
873	891	2	21	160	54	3	9	2	2	1	1	2	2	1	2	1	3	2	2	2	2	2	1	3	1	2	2	2	3	3	1	1	3	3	1	3	4	4	5	5	3	3	3	4	4	5	5	5	5
874	892	1	20	178	52	3	9	2	2	1	1	3	1	1	1	2	2	1	1	1	1	1	1	3	1	2	1	2	3	3	3	3	3	3	3	3	1	3	3	3	3	3	3	3	3	4	4	2	4
875	893	1	23	180	100	4	8	2	2	1	1	2	2	1	1	1	2	2	2	2	2	2	1	1	-3	2	1	2	2	2	2	2	3	3	3	2	4	2	2	4	1	1	2	2	2	3	3	3	3
876	894	1	21	178	90	2	9	2	1	1	1	2	2	2	1	2	2	2	2	2	2	1	1	2	-3	2	1	2	3	3	1	1	1	1	1	1	1	1	1	1	1	1	1	1	1	4	4	1	4
877	895	2	18	158	46	1	1	1	1	2	2	1	2	2	2	3	2	2	1	1	1	2	2	2	-3	2	2	2	3	3	3	3	3	3	3	3	3	3	3	3	3	3	3	3	3	3	3	3	3
878	896	1	22	185	75	4	9	1	2	2	1	2	2	2	2	1	1	1	1	2	2	1	1	2	-3	1	1	2	3	3	3	3	3	3	3	3	3	3	3	3	3	3	3	3	3	4	4	2	4
879	897	2	18	172	53	1	1	2	2	1	1	2	2	1	1	2	2	2	2	2	2	1	1	1	-3	1	1	2	2	3	2	1	3	3	3	3	3	3	1	1	1	1	3	3	3	4	4	2	3
880	898	2	20	167	55	1	13	2	2	1	1	2	2	1	2	2	2	2	2	2	2	2	1	2	-3	2	2	2	2	2	1	1	3	2	1	2	4	2	2	2	3	3	3	3	3	4	3	1	3
881	899	1	22	180	67.5	4	9	1	2	1	1	2	3	3	2	3	2	2	1	2	2	2	2	2	-3	1	2	2	2	2	2	3	3	3	3	3	5	3	3	3	3	3	3	3	3	3	3	3	3
882	900	2	18	160	46	1	1	1	1	3	2	2	2	1	1	3	2	2	1	2	2	1	1	1	-3	1	1	2	1	1	3	1	3	2	1	1	2	4	3	4	2	2	2	1	1	4	4	3	3
883	901	1	22	175	56	3	9	1	2	1	1	2	2	2	2	2	2	2	2	2	2	2	1	2	-3	1	2	2	3	3	3	3	3	3	3	3	3	3	3	3	3	3	3	3	3	3	3	3	3
884	902	2	19	165	55	2	7	2	2	1	1	2	2	1	1	2	2	2	2	2	2	2	2	2	-3	2	2	2	3	3	3	3	3	3	3	3	3	3	3	3	3	3	3	3	3	3	3	3	3
885	903	2	18	158	46	1	5	2	2	1	1	2	2	1	1	2	2	2	2	2	2	1	2	1	-3	2	2	2	3	4	1	2	3	2	2	2	1	2	2	2	2	2	3	2	2	3	3	3	3
886	904	1	22	182	82	4	9	2	1	1	1	3	2	1	2	3	2	3	1	1	1	2	1	3	1	2	2	2	2	2	2	2	2	3	2	2	1	1	2	2	2	2	2	3	2	2	2	2	2
887	905	2	19	167	63	2	8	1	2	1	3	2	3	1	1	1	2	1	1	2	2	1	1	1	-3	2	1	2	2	3	1	2	4	3	2	2	2	1	1	3	2	3	4	3	4	4	5	3	4
888	906	1	20	172	67	3	9	1	2	1	1	2	2	1	1	2	2	2	2	2	2	1	1	3	2	1	1	2	3	3	2	2	4	3	1	3	3	4	4	3	1	2	2	4	4	4	4	1	2
889	907	1	23	175	85	5	9	2	2	1	1	2	2	1	2	2	1	1	1	1	1	1	1	1	-3	2	1	2	1	1	2	1	4	2	1	1	1	1	1	4	1	4	3	1	1	5	5	5	5
890	908	2	18	161	47.5	1	1	1	2	2	1	2	2	1	1	2	2	2	1	2	1	1	2	2	-3	2	1	2	4	3	2	1	3	3	2	2	3	3	3	3	3	3	3	3	3	4	4	3	3
891	909	1	19	175	55	2	9	1	1	1	1	2	2	1	1	2	2	2	1	1	1	1	1	1	-3	1	1	2	2	2	1	1	3	2	4	2	1	2	1	1	1	1	3	2	2	5	5	3	3
892	910	2	18	160	50	1	1	1	2	2	2	2	2	1	1	2	2	2	1	2	1	2	1	1	-3	1	1	2	3	2	1	1	1	1	1	3	3	3	2	4	3	3	3	3	3	4	3	1	2
893	911	1	20	180	75	3	9	2	2	1	1	2	2	1	2	2	2	3	1	1	2	1	2	1	-3	2	2	1	2	3	2	1	2	2	2	4	4	3	2	2	2	2	3	3	3	4	3	4	4
894	912	2	19	160	60	2	6	2	2	1	3	3	2	1	1	2	3	3	1	2	2	1	1	1	-3	2	2	2	2	3	1	1	2	2	1	1	1	1	3	3	1	1	2	3	2	3	2	3	3
895	913	2	22	165	48	4	9	1	1	2	2	1	2	1	1	1	3	3	2	2	2	1	1	2	-3	1	1	2	1	1	1	1	5	3	3	1	1	1	4	3	2	3	5	4	4	4	5	4	4
896	914	1	22	178	84	4	9	2	1	1	1	2	2	1	1	2	2	2	2	2	1	1	1	1	-3	3	2	2	2	2	1	2	2	3	2	3	4	3	2	4	2	1	3	4	4	4	4	2	4
897	915	2	22	165	65	6	9	1	1	1	1	3	2	1	2	3	2	2	2	2	2	1	2	1	-3	1	1	2	3	3	3	3	3	3	3	3	3	3	3	3	3	3	3	3	3	3	3	3	3
898	916	2	21	162	44	4	9	2	2	1	1	2	2	1	1	1	2	2	1	2	2	1	1	3	1	2	1	2	2	2	1	2	3	3	3	3	2	2	2	3	1	1	1	2	3	4	4	4	4
899	917	1	22	180	75	6	9	2	1	1	1	2	2	1	2	1	3	2	1	2	2	2	2	1	-3	2	3	1	2	3	3	1	4	3	2	3	3	3	3	3	3	3	3	3	3	3	3	1	3
900	918	2	17	162	65	1	1	2	2	3	2	2	2	1	1	2	2	2	1	2	1	1	1	1	-3	2	2	2	4	3	4	2	4	4	3	2	5	3	4	4	4	2	3	4	4	4	4	2	3
901	919	2	20	160	65	1	1	2	2	1	2	2	2	1	1	3	2	2	1	1	2	1	1	1	-3	2	2	2	3	3	2	1	3	2	3	3	2	2	3	4	4	4	4	3	3	4	4	3	3
902	920	2	19	162	52	1	6	1	1	2	1	2	2	1	1	3	2	2	2	2	2	2	1	2	-3	1	1	2	2	3	1	1	3	3	4	4	4	2	2	3	4	4	4	2	3	5	4	3	4
903	921	2	19	165	56	1	13	2	2	1	1	2	2	1	1	3	2	2	2	2	2	1	1	1	-3	1	1	2	2	2	1	2	3	3	2	2	1	1	1	3	2	2	3	2	3	4	4	3	3
904	922	2	18	168	52	1	5	2	2	1	1	3	1	1	1	3	3	3	1	1	2	1	1	1	-3	3	2	2	1	1	1	1	1	1	3	1	1	1	1	1	3	3	3	1	1	4	4	2	2
905	923	2	19	162	60	1	1	2	2	1	1	2	2	1	2	3	3	3	2	2	2	1	1	1	-3	1	2	2	2	2	1	1	2	1	1	1	2	1	1	2	3	4	4	1	1	4	4	3	4
906	924	2	18	150	50	1	1	2	2	1	1	2	2	1	1	2	2	1	2	2	2	1	1	1	-3	1	1	2	2	2	1	1	2	1	2	1	1	1	1	2	1	2	2	2	2	4	4	3	3
907	925	2	22	140	40	1	5	2	2	1	1	2	1	1	1	2	2	3	1	2	1	2	1	2	-3	2	3	1	1	2	3	1	3	3	2	2	3	1	1	4	3	3	3	3	3	3	2	1	2
908	926	2	21	163	54	4	9	1	2	1	1	2	2	1	1	1	2	2	1	2	2	1	1	3	1	2	2	2	2	2	1	2	3	2	1	2	2	1	1	2	1	2	2	1	1	4	4	2	3
909	927	2	20	158	50	1	13	2	2	1	1	2	1	1	2	1	2	1	2	2	2	1	1	1	-3	1	1	2	1	1	1	1	1	1	1	1	1	1	1	1	1	1	1	1	1	1	1	1	1
910	928	1	22	182	70	4	9	1	2	1	1	2	2	1	2	2	2	2	1	1	2	2	1	2	-3	1	2	2	2	2	1	1	2	2	1	2	2	2	2	2	2	2	2	2	2	4	4	3	3
911	929	1	20	173	54	2	13	1	1	2	2	2	2	3	3	2	3	3	2	2	2	1	1	1	-3	2	3	1	2	2	1	1	2	2	1	1	3	1	4	4	5	5	5	3	3	5	2	3	3
912	930	1	20	185	62	2	9	2	2	1	1	3	2	2	2	2	2	3	1	1	1	2	1	1	-3	3	1	2	4	4	3	4	5	5	4	3	5	4	3	5	3	3	3	5	5	3	3	2	3
913	931	2	19	161	46.5	1	6	2	2	1	1	2	2	1	2	2	3	3	1	2	2	2	2	2	-3	2	2	2	1	1	3	3	5	4	4	1	1	2	2	2	3	3	3	3	4	4	4	4	3
914	932	1	24	175	75	4	8	2	2	1	1	2	3	1	1	1	1	1	2	2	2	2	1	2	-3	2	2	2	4	4	4	4	4	4	4	4	4	4	4	4	4	4	4	4	4	4	4	4	4
915	933	1	20	171	55	2	8	2	2	1	1	3	2	1	2	2	2	3	1	1	1	2	2	3	1	2	2	2	4	1	1	4	3	2	1	1	1	1	1	3	3	3	4	2	2	3	3	2	3
916	934	2	19	169	55	2	12	1	1	2	2	2	2	1	1	2	2	2	2	2	2	1	1	3	1	2	1	2	3	2	1	2	2	1	2	1	2	2	2	3	3	4	4	2	1	4	4	3	3
917	935	2	22	163	50	6	9	2	2	1	1	3	1	1	1	1	2	2	1	2	1	1	1	3	1	1	2	2	3	3	2	3	5	5	3	3	5	5	5	5	5	5	5	5	5	3	3	3	3
918	936	1	23	180	120	6	9	2	1	1	1	2	2	1	1	1	2	2	2	2	2	1	1	2	-3	1	1	2	1	1	1	3	3	3	2	1	2	2	2	2	2	2	2	2	2	3	4	3	3
919	937	2	21	166	53	3	9	2	2	1	1	3	2	1	2	2	2	2	1	2	2	2	2	3	1	2	2	2	2	2	1	2	3	2	1	4	4	3	2	3	2	2	4	2	2	4	4	4	4
920	938	1	22	183	87.5	4	9	1	1	1	1	3	1	1	2	1	2	3	2	2	2	2	1	3	1	1	1	2	5	3	1	5	5	3	5	1	1	1	1	2	5	5	5	1	3	5	5	1	5
921	939	1	24	190	70	5	9	1	1	2	1	3	2	1	2	3	3	3	1	1	1	2	1	2	-3	3	3	2	2	1	1	2	4	2	4	4	2	4	4	4	4	4	4	4	4	4	4	1	4
922	940	2	17	170	60	1	1	2	2	1	1	2	2	1	1	3	2	2	2	2	1	1	2	3	1	1	1	2	3	3	4	1	2	2	2	3	2	2	3	2	4	4	4	3	2	3	3	3	3
923	941	2	20	168	66	1	13	2	2	1	1	2	2	1	1	2	2	2	1	1	1	1	2	1	-3	2	2	2	1	1	3	1	3	3	3	3	3	3	3	3	3	3	3	3	3	3	3	3	3
924	942	2	19	160	54	1	1	2	2	1	1	2	2	1	1	2	3	3	1	2	1	1	1	1	-3	1	1	2	3	3	3	1	4	4	2	3	5	1	1	5	2	2	2	3	3	4	4	1	2
925	943	2	23	168	68	4	9	2	2	1	1	2	3	1	2	2	2	2	1	1	2	2	2	3	1	2	1	2	1	4	4	1	5	5	2	5	5	5	5	5	4	4	4	4	3	3	3	3	3
926	944	2	20	160	50	1	1	2	2	1	1	2	2	1	1	2	2	2	2	2	2	1	1	3	1	1	1	2	3	3	2	1	3	3	2	2	2	2	2	3	2	3	3	2	3	4	4	3	4
927	945	1	22	172	65	4	9	2	2	1	1	2	2	2	2	1	2	2	2	2	2	1	1	1	-3	1	1	2	3	3	3	1	3	3	2	3	5	3	3	3	3	3	3	3	3	5	5	2	4
928	946	2	21	160	55	4	9	2	2	1	1	3	1	1	1	2	2	2	2	2	2	1	1	2	-3	1	1	2	1	1	1	1	1	1	1	1	1	1	1	1	2	2	2	1	1	4	4	4	4
929	947	2	20	157	49	2	7	2	2	1	1	2	2	1	1	2	3	3	1	2	2	1	2	2	-3	1	1	2	2	2	2	1	3	3	3	3	3	3	3	3	3	3	3	3	3	4	4	3	3
930	948	1	18	170	75	1	1	2	2	1	1	3	2	1	2	2	2	2	2	2	2	1	1	2	-3	2	2	2	2	1	1	1	2	2	2	4	5	3	2	3	3	3	3	3	3	4	4	4	4
931	950	2	18	164	60	1	13	2	2	1	1	2	2	1	1	2	2	2	2	2	2	1	1	1	-3	2	2	2	2	2	2	1	5	4	2	2	2	1	1	3	1	2	3	2	3	5	3	2	3
932	951	2	19	165	67	1	1	1	2	1	1	2	2	1	1	3	2	2	2	2	1	1	1	1	-3	1	1	2	3	1	1	1	1	1	1	1	1	1	1	1	1	1	1	1	1	4	4	4	4
933	952	2	18	165	62	1	1	2	2	1	1	2	2	1	1	2	2	2	1	1	1	2	2	1	-3	2	2	2	4	4	4	2	4	4	3	5	3	5	5	5	5	5	5	3	3	4	4	1	3
934	953	2	18	166	60	1	1	1	2	1	1	2	2	1	1	2	2	2	1	1	2	1	1	1	-3	1	1	2	3	3	3	2	3	3	3	3	3	3	3	3	3	3	3	3	3	3	3	3	3
935	954	2	17	162	49	1	1	2	2	2	1	2	2	1	1	2	2	2	2	2	2	1	2	2	-3	2	2	2	5	5	5	1	1	3	3	3	1	4	4	4	3	3	3	3	3	4	4	4	4
936	955	2	18	165	49	1	1	2	2	1	1	2	2	1	1	2	3	3	1	1	2	1	1	3	1	2	2	2	3	2	1	1	1	1	1	1	1	1	1	3	1	1	2	2	1	3	3	3	4
937	956	2	19	160	60	1	1	1	2	1	1	2	2	1	1	2	2	3	2	2	2	2	1	1	-3	2	1	2	4	3	2	2	5	5	3	3	5	5	4	3	2	3	3	2	2	5	5	1	2
938	957	2	18	160	44	1	1	2	1	1	1	2	3	1	1	2	2	2	2	2	1	2	1	2	-3	1	1	2	2	2	1	1	3	2	3	1	3	2	2	4	3	3	3	2	2	4	5	3	4
939	958	2	21	166	68	4	1	1	2	1	1	3	2	1	2	2	2	2	1	2	1	1	1	3	1	3	3	2	1	2	1	1	2	2	2	2	2	4	2	3	2	2	4	3	3	3	3	3	3
940	959	2	18	165	52	1	1	2	1	1	1	2	2	1	1	2	2	2	2	2	1	1	1	1	-3	1	1	2	2	2	2	2	3	2	1	2	2	1	1	3	2	3	3	2	2	4	5	4	3
941	960	2	19	157	48	1	1	2	2	1	1	3	1	1	2	1	3	3	2	2	2	2	1	1	-3	3	2	1	2	1	1	1	1	2	5	1	1	1	3	5	5	5	5	2	2	4	4	1	4
942	961	2	18	169	83	1	1	2	2	1	1	2	2	1	1	2	2	2	2	2	2	1	1	1	-3	2	1	2	2	2	1	1	3	1	1	2	2	3	2	4	3	3	4	3	3	4	4	3	3
943	962	2	18	167	49	1	1	2	1	1	1	3	2	1	1	3	2	2	1	1	2	1	1	1	-3	2	2	2	4	2	1	1	3	3	3	2	4	3	3	3	3	2	3	3	3	4	4	3	3
944	963	2	21	156	52	3	1	1	1	1	1	2	1	1	1	3	2	2	2	2	2	1	2	1	-3	2	2	2	3	3	3	3	3	3	3	3	3	3	3	3	3	3	3	3	3	3	3	3	3
945	964	2	19	163	52	1	13	2	2	1	1	2	2	1	2	2	3	3	1	1	1	2	2	3	2	2	2	2	3	3	2	1	3	4	4	2	4	3	3	3	4	4	4	4	3	4	4	2	4
946	965	2	17	157	61	1	1	2	2	1	2	2	2	1	1	2	2	2	2	2	2	1	1	1	-3	2	2	2	4	3	3	1	4	3	2	3	3	2	2	3	4	4	4	3	3	4	4	3	4
947	966	2	19	162	50	1	1	2	2	1	1	2	2	1	1	2	2	2	2	2	2	2	1	1	-3	2	2	2	3	3	2	1	2	4	2	3	4	4	3	4	3	3	3	3	3	3	3	3	2
948	967	2	20	164	55	1	1	1	1	1	1	2	2	1	1	2	2	2	2	2	2	2	2	2	-3	2	2	2	3	3	2	1	2	2	2	2	2	2	2	2	3	3	2	2	2	4	4	3	3
949	968	1	19	175	100	2	13	2	2	1	1	2	2	1	2	3	2	2	1	2	1	1	1	2	-3	1	1	2	1	1	1	1	2	1	2	1	1	2	1	2	1	2	1	2	1	2	1	2	1
950	969	1	20	175	93	2	13	2	2	1	1	2	2	1	2	3	1	2	1	2	2	1	1	2	-3	1	1	2	1	1	1	1	4	5	1	1	5	1	1	5	1	5	5	5	5	5	5	5	5
951	970	1	20	183	72	2	12	1	2	1	1	2	2	1	2	3	2	2	2	2	2	1	1	2	-3	1	1	2	2	2	2	1	3	3	2	2	3	2	3	3	3	3	3	3	3	4	4	3	3
952	971	2	21	163	53	2	13	2	2	1	1	2	2	1	2	3	2	2	2	2	2	1	2	2	-3	2	2	2	3	3	1	1	2	2	2	1	1	1	1	2	1	3	3	3	3	3	3	3	3
953	972	1	19	189	80	2	6	2	2	1	3	2	2	1	2	3	2	2	1	2	1	1	1	2	-3	1	1	2	1	1	1	1	1	1	1	1	1	1	1	1	1	1	1	1	1	5	5	5	5
954	973	1	18	185	90	1	1	2	2	1	1	1	2	1	1	2	2	1	2	2	2	1	1	1	-3	1	1	2	1	1	1	1	1	1	1	1	1	1	1	1	3	3	3	3	3	5	5	1	3
955	974	1	20	175	65	2	13	2	2	1	1	3	1	1	1	2	2	3	1	1	1	2	1	1	-3	1	2	2	3	3	3	1	3	2	1	4	5	5	5	5	1	1	1	1	2	3	2	1	3
956	975	1	18	187	83	1	1	1	2	1	1	2	2	1	1	2	2	2	2	2	2	2	1	1	-3	2	2	2	1	1	1	1	1	1	1	1	1	1	1	1	1	1	1	1	1	4	4	4	4
957	976	1	18	176	65	1	1	1	2	1	1	2	2	1	1	2	2	2	2	2	2	2	1	1	-3	1	1	1	1	1	1	1	1	1	1	1	1	1	1	1	1	1	1	1	1	5	5	5	5
958	977	1	18	178	80	1	1	2	1	1	1	2	2	1	1	2	3	3	2	1	1	2	2	3	1	2	2	2	1	1	1	1	3	3	1	1	3	3	4	4	3	4	4	4	4	5	5	5	5
959	978	2	19	162	48	1	1	2	2	1	1	2	2	1	1	2	2	2	2	2	1	1	1	2	-3	2	1	2	3	2	1	2	3	3	3	1	1	1	1	4	2	3	4	3	3	5	5	2	3
960	979	1	19	180	138	1	12	1	2	1	1	2	2	1	2	2	2	2	2	2	1	1	1	3	1	1	1	2	2	3	3	3	3	3	3	3	3	3	3	3	3	3	3	3	3	3	3	3	3
961	980	2	20	165	43.5	1	1	1	2	1	1	2	1	1	1	3	2	2	1	1	1	1	1	2	-3	1	1	2	2	3	1	2	3	1	1	1	4	1	1	5	1	5	5	2	2	3	3	1	1
962	981	2	17	159	46	1	13	2	2	1	1	2	2	1	1	2	2	1	2	2	1	1	1	1	-3	1	1	2	1	1	1	2	2	1	3	5	3	3	3	3	2	2	2	2	2	5	4	3	5
963	982	1	19	178	72	2	13	2	2	1	1	2	2	1	2	2	2	3	1	2	2	1	1	2	-3	1	1	2	2	2	1	4	4	3	4	1	4	2	2	3	2	2	3	2	2	3	3	3	3
964	983	1	23	178	70	5	9	2	2	1	1	2	2	1	1	2	2	2	2	2	2	1	2	2	-3	2	2	2	3	3	2	1	3	3	2	2	2	2	2	4	2	2	3	2	2	3	2	2	2
965	984	2	20	162	45	2	9	2	2	3	2	2	2	1	2	2	2	2	1	1	1	1	2	1	-3	3	2	2	5	5	5	5	5	5	5	5	5	5	5	5	5	5	5	5	5	5	5	5	5
966	985	2	18	161.5	56	4	9	1	2	2	2	1	3	1	2	1	3	3	2	1	2	1	1	3	1	2	2	2	2	2	2	2	4	4	1	2	2	2	4	2	3	2	2	3	3	3	3	2	3
967	986	2	19	162	50	2	5	1	1	2	1	2	2	1	1	2	2	3	1	1	2	2	2	1	-3	2	2	2	3	2	3	1	3	2	1	1	1	2	2	5	3	2	2	2	2	4	4	3	5
968	987	2	19	158	44.5	1	5	2	1	1	1	3	2	1	1	1	3	3	1	2	2	1	1	1	-3	2	2	2	3	3	3	3	3	3	3	3	3	3	3	3	3	3	3	3	3	3	3	3	3
969	988	2	18	165	51	2	9	1	2	2	1	2	2	1	1	2	2	3	1	1	1	2	1	2	-3	2	2	2	2	1	2	1	4	4	1	4	4	4	2	4	4	4	4	3	3	5	5	5	5
970	989	2	18	163	55	1	6	2	2	1	1	2	2	1	1	3	2	1	1	1	1	1	2	1	-3	1	1	2	3	3	3	2	3	2	3	1	4	3	3	3	1	3	3	3	3	4	4	4	2
971	990	2	18	174	62	1	5	1	1	3	3	1	2	1	1	3	2	2	2	2	2	1	1	1	-3	1	1	2	3	2	2	1	3	2	3	3	4	3	2	3	3	3	3	3	3	4	4	4	4
972	991	2	20	160	50	2	9	2	2	1	1	3	2	1	1	2	2	2	2	2	2	1	1	2	-3	2	2	2	3	3	3	3	3	3	3	3	3	3	3	3	3	4	4	3	2	4	4	4	3
973	992	1	1	170	65	2	13	1	2	1	1	3	2	3	2	3	2	3	1	1	1	1	1	2	-3	2	2	2	4	4	1	3	5	4	4	3	4	2	3	3	1	1	3	4	4	3	3	3	3
974	993	1	21	178	55	4	9	2	2	1	1	3	2	2	2	1	3	3	1	2	2	1	2	2	-3	2	2	2	2	3	1	1	3	5	3	4	4	1	3	4	3	3	1	5	4	3	4	2	3
975	995	1	23	182	75	4	9	1	2	1	1	2	2	1	2	1	3	2	1	1	1	2	1	2	-3	2	2	1	1	1	3	1	1	3	2	1	1	3	3	5	5	5	5	2	2	4	4	4	4
976	996	2	20	163	60	4	9	1	2	3	3	2	2	1	2	1	2	3	1	1	1	1	1	2	-3	2	2	2	3	3	1	1	4	2	1	2	3	2	2	2	3	3	3	2	2	5	5	1	4
977	997	1	22	183	85	4	8	1	1	3	3	2	3	1	2	2	1	1	2	1	2	2	1	2	-3	1	1	2	1	1	1	1	1	1	1	3	1	1	2	4	1	1	1	1	1	5	4	4	4
978	998	1	22	175	80	4	9	1	1	2	2	2	2	1	2	2	3	3	1	1	1	2	2	3	1	1	3	1	3	3	3	1	4	4	2	2	5	2	2	3	1	1	3	5	5	3	4	3	4
979	999	1	22	178	90	4	13	2	2	3	1	2	2	2	2	1	2	2	1	1	2	2	1	2	-3	2	2	2	3	3	3	3	3	3	3	3	3	3	3	3	3	3	3	3	3	4	4	4	4
980	1000	1	23	165	60	4	13	2	1	1	1	2	2	2	2	2	2	2	2	2	2	1	1	3	1	2	1	2	2	1	1	1	1	1	2	3	3	1	1	4	2	2	2	2	2	2	2	1	2
981	1001	1	23	165	72	4	9	1	2	2	1	2	2	1	2	2	2	2	2	2	2	1	1	3	1	1	1	2	3	2	2	1	3	2	2	2	2	1	1	2	3	3	3	2	2	4	4	3	4
982	1002	2	23	158	58	4	9	2	1	1	1	2	2	1	1	1	2	2	2	2	2	1	1	3	1	2	2	2	2	2	1	1	2	2	2	2	2	2	2	2	2	2	2	2	2	4	5	5	4
983	1003	2	20	160	52	4	9	2	1	2	2	2	2	1	2	1	2	2	2	2	2	2	1	1	-3	2	1	2	1	1	1	1	3	3	1	4	4	2	4	4	3	3	4	1	1	4	5	3	3
984	1004	1	22	180	55	4	9	1	1	2	2	2	2	1	2	2	3	3	2	2	1	1	1	1	-3	2	1	2	3	3	2	2	3	2	2	3	4	2	3	3	3	3	3	2	3	4	3	3	3
985	1005	2	20	153	53	4	9	1	2	1	1	2	2	1	1	1	3	3	2	2	2	1	2	1	-3	2	2	2	3	2	1	1	4	3	1	2	5	3	3	3	3	3	3	3	2	3	3	3	3
986	1006	1	22	185	89	4	8	2	2	1	1	2	3	2	2	1	2	2	2	2	1	1	1	2	-3	2	2	2	3	3	3	3	3	3	3	3	3	3	3	3	3	3	3	3	3	3	3	3	3
987	1007	2	21	175	60	4	9	2	2	1	1	2	2	1	2	2	3	2	1	2	2	1	1	2	-3	2	2	2	2	1	1	1	2	1	2	2	2	3	4	5	5	5	5	2	2	5	5	2	4
988	1008	2	21	166	70	4	9	2	1	1	1	2	2	1	1	1	2	2	1	2	2	1	1	1	-3	1	1	2	3	2	2	1	2	1	1	3	1	1	1	3	3	3	3	1	1	3	3	2	2
989	1009	1	20	180	60	4	9	2	2	1	1	3	1	1	2	2	2	3	1	1	1	2	1	1	-3	2	2	2	1	1	1	1	2	4	3	3	1	2	2	2	3	3	3	3	3	5	3	3	3
990	1010	1	22	190	65	4	9	2	1	3	1	2	2	1	1	2	3	3	2	2	1	2	1	1	-3	3	3	2	5	5	5	5	5	5	5	5	5	5	5	5	5	5	5	5	5	3	3	3	3
991	1011	1	22	180	80	4	9	2	1	1	1	2	2	1	1	1	3	3	2	2	1	2	2	1	-3	2	2	2	2	2	2	2	2	2	2	2	2	2	2	2	2	2	2	2	2	4	4	4	4
992	1012	2	22	171	65	4	9	2	1	1	1	2	2	1	1	1	3	3	2	2	2	1	2	1	-3	2	2	2	2	3	1	2	4	4	3	5	5	5	4	5	3	3	4	4	4	3	2	2	3
993	1013	2	23	168	62	4	9	1	2	1	1	2	2	1	1	1	3	3	2	2	2	1	2	2	-3	2	2	2	3	3	3	1	3	3	3	3	4	3	3	4	2	1	2	3	3	4	3	3	3
994	1014	2	22	167	60	4	9	2	2	1	1	2	1	1	1	1	3	3	2	2	2	2	2	2	-3	2	1	2	2	3	4	2	2	2	2	2	2	2	2	2	2	2	2	2	2	2	2	2	2
995	1015	1	21	180	100	4	10	2	2	1	1	2	2	1	1	2	3	3	1	1	1	1	1	1	-3	1	2	2	2	2	1	1	4	4	3	1	1	1	1	1	1	1	1	1	1	5	5	4	4
996	1016	1	23	180	80	4	9	1	1	1	1	2	2	1	2	1	3	3	1	2	2	2	2	1	-3	3	3	1	3	1	3	2	5	5	1	2	4	2	3	3	2	3	4	5	5	4	3	2	4
997	1017	1	22	166	62	4	9	2	2	1	1	3	1	2	2	3	2	2	1	1	1	1	2	3	1	1	1	2	1	1	2	1	2	2	2	2	1	1	2	3	1	1	1	2	2	3	4	2	3
998	1018	1	22	180	80	4	9	1	1	1	1	3	1	2	2	1	3	3	2	2	2	1	1	3	1	2	2	2	1	1	1	1	1	1	1	1	1	5	3	5	3	3	3	3	1	5	5	1	4
999	1019	1	22	180	80	4	9	2	2	1	1	3	2	1	1	2	3	3	2	2	2	2	1	2	-3	2	3	2	1	1	1	1	1	1	1	1	1	1	1	1	1	1	1	1	1	1	1	1	1
1000	1020	1	23	165	58	4	9	2	2	1	1	3	1	1	2	1	2	3	1	2	2	1	1	2	-3	2	2	2	3	3	1	1	3	2	2	2	4	4	3	4	4	4	4	3	4	4	3	2	3
1001	1021	2	20	155	50	4	9	2	2	1	1	3	2	1	1	1	2	2	2	2	2	1	1	3	2	2	2	2	3	1	2	2	2	3	3	2	2	1	2	3	1	1	2	3	2	4	2	3	3
1002	1022	2	22	170	57	4	9	2	1	1	1	2	2	1	1	1	2	2	2	2	2	1	1	2	-3	2	1	2	2	2	1	1	1	1	1	1	1	2	2	2	1	2	3	3	2	4	3	3	4
1003	1023	1	22	181	75	4	9	2	2	2	1	2	2	1	1	2	2	2	1	1	1	1	2	3	1	2	1	1	2	2	1	1	4	3	1	1	2	2	1	3	2	2	2	2	3	5	5	3	4
1004	1024	2	22	171	70	4	9	1	1	2	1	2	2	1	2	2	2	2	2	2	2	2	1	2	-3	2	2	2	2	2	1	1	3	3	1	1	3	1	1	1	2	2	2	2	2	5	4	2	4
1005	1025	2	19	165	58	2	5	2	1	1	1	2	2	1	1	1	2	3	2	2	2	1	2	3	1	2	2	2	4	4	3	4	4	4	2	2	4	4	4	4	4	4	4	4	4	3	3	3	3
1006	1026	2	22	153	52	4	7	1	1	2	1	2	2	1	2	2	3	3	1	1	1	1	2	1	-3	2	2	1	4	5	2	1	4	3	2	2	2	5	4	5	4	4	5	3	4	3	4	2	2
1007	1027	1	21	171	99	4	9	2	1	1	1	2	2	1	1	1	2	2	2	2	2	1	2	1	-3	2	2	2	1	1	1	1	3	1	3	1	1	1	2	3	1	1	1	1	2	3	2	1	3
1008	1028	2	18	158	55	1	1	2	2	2	2	2	2	1	1	2	2	2	2	2	2	1	1	1	-3	1	1	2	1	2	2	1	2	2	2	2	2	2	1	2	2	2	2	2	2	5	5	5	5
1009	1029	1	22	175	90	4	13	2	1	1	1	2	2	1	1	1	3	3	1	2	1	2	2	1	-3	3	3	2	2	5	1	1	5	3	5	1	5	5	1	5	1	1	5	1	1	2	1	1	1
1010	1030	1	21	170	80	4	9	2	2	1	1	2	2	2	2	2	3	3	1	2	2	1	1	2	-3	3	2	1	3	2	2	1	4	4	2	2	4	4	3	4	2	2	3	4	4	3	3	4	3
1011	1031	2	20	165	48	2	8	2	2	1	1	2	1	1	1	3	2	2	1	1	2	1	1	1	-3	1	1	2	2	1	1	1	3	2	1	1	1	1	1	2	1	2	3	2	2	5	5	2	4
1012	1032	1	20	180	83	1	9	2	2	1	1	2	2	1	1	2	2	1	1	2	1	1	1	1	-3	1	1	2	1	2	1	1	1	2	1	1	1	1	1	3	1	1	4	2	1	5	5	3	5
1013	1033	1	18	180	80	2	13	2	2	1	1	2	1	1	2	2	2	3	1	1	1	1	1	1	-3	1	1	2	3	3	2	1	3	2	1	3	4	2	2	4	3	3	3	4	4	4	5	2	3
1014	1034	1	18	175	54	1	9	2	2	1	1	2	1	1	1	3	2	3	1	2	2	1	1	1	-3	1	1	2	2	2	1	1	1	1	1	1	1	3	1	2	1	1	1	1	1	4	4	1	4
1015	1035	1	18	168	65	1	9	2	2	1	1	2	2	1	2	2	2	3	1	1	2	2	1	1	-3	2	2	2	5	3	2	2	3	3	3	3	3	3	3	3	3	3	3	3	3	3	3	3	3
1016	1036	1	19	171	50	1	9	2	2	1	1	2	2	1	2	2	3	2	2	2	2	1	1	1	-3	2	2	2	3	2	1	1	4	5	1	5	5	1	1	5	5	5	5	2	5	2	1	4	2
1017	1037	1	18	182	80	1	9	2	2	1	1	3	2	1	1	1	2	2	1	1	1	1	2	2	-3	2	2	2	3	2	1	1	4	5	2	2	5	2	2	3	2	2	2	4	5	3	3	3	3
1018	1038	1	18	184	100	1	9	1	1	1	1	2	2	1	1	2	2	1	2	2	2	1	1	1	-3	1	1	2	1	1	1	1	1	1	1	1	1	1	1	1	1	1	1	1	1	4	4	4	4
1019	1039	1	18	191	70	4	1	2	1	3	3	3	1	1	1	3	3	3	1	1	1	1	1	1	-3	1	1	2	5	5	5	5	5	5	5	5	5	5	5	5	5	5	5	5	5	5	4	3	3
1020	1040	1	18	180	77	1	9	2	2	1	1	2	2	1	2	3	2	1	2	2	2	1	1	2	-3	1	1	2	2	2	1	2	2	2	2	2	2	2	2	2	2	2	2	2	2	2	2	2	2
1021	1041	1	18	172	99.5	1	9	2	1	1	1	2	2	1	1	2	2	2	2	2	2	1	1	1	-3	2	2	2	1	1	1	1	1	1	1	1	1	1	1	1	1	1	1	1	1	4	4	4	4
1022	1042	2	19	173	65	1	9	1	2	2	2	2	2	1	1	2	2	2	2	2	2	1	1	1	-3	2	1	2	2	2	2	1	2	2	2	2	4	2	1	5	2	2	4	2	2	4	4	4	4
1023	1043	1	20	168	70	2	9	2	1	2	1	3	2	1	2	3	2	1	2	2	2	1	1	2	-3	1	1	2	3	3	2	1	3	2	3	3	4	4	3	4	4	4	4	4	4	4	4	4	4
1024	1044	2	19	159	53	1	5	2	2	1	1	2	2	1	1	2	2	2	2	2	2	1	1	3	1	2	2	2	2	2	2	2	2	3	3	2	3	3	3	3	4	4	4	4	4	4	4	4	3
1025	1045	2	18	156	54	1	5	2	2	2	1	2	2	1	2	1	2	2	1	2	2	2	1	2	-3	2	2	2	2	3	2	1	3	3	3	3	4	3	3	3	3	3	3	3	3	3	3	3	3
1026	1046	2	18	167	56	1	9	2	2	1	1	3	1	1	1	3	2	1	1	1	1	1	2	3	1	2	1	2	2	5	1	1	4	3	4	5	5	1	1	5	3	4	1	1	3	5	5	3	5
1027	1047	1	20	184	80	1	9	1	1	2	2	2	2	2	2	3	3	3	2	2	2	2	1	1	-3	2	2	2	4	4	4	1	4	4	2	1	1	1	1	1	3	2	2	2	3	5	5	3	2
1028	1048	1	18	183	76	1	5	1	1	1	1	1	2	1	1	3	2	2	2	2	2	1	1	3	1	1	1	2	3	3	1	1	1	1	1	1	3	1	1	1	1	1	1	1	1	5	5	5	5
1029	1049	2	18	168	55	1	5	2	2	1	1	2	2	1	1	2	2	3	2	2	1	1	2	1	-3	2	2	2	3	3	2	3	4	3	3	1	5	2	3	5	5	5	5	2	2	5	3	1	3
1030	1050	2	19	166	52	1	5	1	2	1	1	2	2	1	1	2	2	3	2	2	2	1	2	3	1	1	1	2	4	4	4	1	4	4	1	2	3	3	3	4	4	4	4	4	4	4	5	4	3
1031	1051	2	17	160	55	1	5	2	2	1	1	2	2	1	2	2	2	3	1	2	1	1	1	2	-3	2	2	2	3	3	1	2	3	3	2	1	3	2	2	3	2	3	3	3	3	3	4	2	3
1032	1052	2	18	157	43	1	5	1	1	1	1	2	2	1	1	2	2	2	1	2	2	1	1	3	1	1	1	2	2	3	2	1	3	3	2	5	4	4	3	4	2	4	4	3	3	5	5	5	3
1033	1053	2	18	156	54	1	5	2	1	2	2	2	2	1	2	3	2	1	2	2	2	1	1	1	-3	2	2	2	2	2	1	1	3	4	1	4	5	4	4	4	3	4	5	4	3	4	3	3	3
1034	1054	1	19	184	85.6	1	5	2	2	1	1	2	2	1	2	3	2	3	1	1	1	1	1	2	-3	2	1	2	1	1	1	1	4	4	3	3	3	3	3	3	4	4	4	4	3	5	4	4	3
1035	1055	2	18	166.5	63.5	1	5	2	1	1	1	2	1	1	1	2	2	3	2	2	2	1	1	1	-3	1	1	2	3	1	1	1	3	3	1	1	5	5	3	1	1	1	5	1	1	4	4	4	2
1036	1056	2	18	163	56	1	5	2	2	1	1	2	2	1	1	2	2	3	2	2	2	1	1	1	-3	1	2	2	3	2	1	1	1	2	5	1	5	2	1	4	3	4	3	2	2	4	4	4	3
1037	1057	2	18	162	60	1	5	1	2	1	1	2	2	1	1	1	2	3	1	2	1	1	2	1	-3	2	2	2	4	4	4	4	4	4	4	4	5	4	4	4	4	4	4	5	5	3	3	3	3
1038	1058	1	19	170	65	1	9	2	2	1	1	2	3	1	1	2	2	1	2	2	2	1	1	3	1	1	1	2	3	3	1	1	3	3	1	1	1	1	1	2	1	1	1	2	1	5	5	1	5
1039	1059	1	19	177	56	1	5	2	1	2	2	2	2	1	2	2	2	1	1	2	2	1	1	1	-3	1	1	2	3	1	1	2	2	1	1	2	5	2	2	5	1	3	2	3	2	5	4	2	4
1040	1060	1	19	185	73	1	5	2	1	2	1	3	2	1	1	2	2	3	1	2	2	1	2	2	-3	2	1	2	5	5	5	3	5	5	1	5	5	5	5	5	5	5	5	5	5	4	4	4	4
1041	1061	2	19	171	72	1	5	1	2	1	1	2	2	1	2	2	2	2	1	2	2	1	1	2	-3	1	1	2	2	1	2	4	3	2	2	1	1	1	2	3	2	3	3	2	3	4	4	2	3
1042	1062	2	20	165	50	3	5	2	2	1	1	2	2	1	1	1	2	2	2	2	2	1	2	2	-3	2	2	1	3	3	3	1	3	2	3	2	3	3	3	3	3	3	3	3	3	3	3	3	3
1043	1063	2	17	164	80	1	5	2	2	1	1	2	3	1	1	1	2	2	1	1	1	1	2	2	-3	2	3	2	4	4	3	1	3	3	1	3	3	2	1	1	3	3	3	2	2	3	3	3	3
1044	1064	2	17	163	60	1	5	2	2	1	1	2	2	1	1	2	2	3	1	1	1	1	1	2	-3	1	1	2	3	2	2	2	4	4	2	2	1	1	2	3	3	4	4	4	4	4	4	4	3
1045	1065	1	18	180	66	1	5	1	1	3	3	1	3	1	2	2	3	3	2	2	2	1	1	2	-3	3	3	1	1	1	1	1	1	1	1	1	1	1	1	1	1	1	2	1	1	2	3	3	1
1046	1066	2	19	172.5	60	1	5	2	1	1	1	2	2	1	1	2	2	2	1	1	2	1	1	2	-3	1	1	2	3	2	1	1	2	4	2	1	5	2	4	5	3	5	5	5	5	3	3	2	2
1047	1067	2	18	158	50	1	1	1	1	3	2	2	2	1	2	2	2	3	1	2	1	1	1	2	-3	2	2	2	3	3	3	2	4	2	1	4	4	3	2	4	4	4	4	3	3	4	3	4	3
1048	1068	2	18	168	64	1	5	2	2	1	1	2	2	1	2	2	2	2	2	2	2	1	1	1	-3	2	2	2	2	2	1	1	3	2	1	2	1	1	1	4	2	3	3	2	2	5	4	3	3
1049	1069	2	20	170	58.5	3	5	1	1	1	1	2	2	1	1	1	3	3	1	1	2	1	2	3	1	3	2	2	2	2	2	1	4	3	4	1	5	5	4	4	4	4	4	4	2	4	4	4	3
1050	1070	2	19	162	49	1	5	2	1	1	1	2	2	1	1	1	2	3	2	2	2	1	1	3	1	1	1	2	3	2	2	1	2	2	2	5	5	3	3	4	2	3	3	1	2	4	4	4	3
1051	1071	2	18	165	70	1	5	2	2	1	1	2	2	1	2	1	2	1	2	1	2	1	2	2	-3	2	2	2	3	3	2	1	4	2	1	2	2	2	2	4	3	3	4	3	2	3	2	2	2
1052	1072	2	18	161	60	1	5	1	1	3	3	2	2	1	1	2	2	2	2	2	2	1	2	2	-3	2	2	2	3	3	3	1	3	3	3	3	3	3	3	3	3	3	3	3	3	2	4	3	2
1053	1073	1	18	172	69	1	5	2	1	1	1	2	2	1	1	2	2	1	2	2	2	1	2	2	-3	1	2	2	3	3	3	2	3	3	1	1	2	2	2	4	4	4	3	3	3	4	4	3	3
1054	1074	2	19	168	60	1	5	1	1	2	1	2	3	1	1	2	2	2	1	2	2	1	1	1	-3	2	2	2	2	2	1	1	3	2	2	1	2	3	2	4	2	2	2	3	2	5	4	2	5
1055	1075	2	19	165	52	1	5	2	2	1	1	2	2	1	1	2	2	2	1	1	1	1	2	2	-3	2	2	2	2	2	1	1	5	4	4	2	5	5	4	5	3	3	4	3	3	4	2	5	3
1056	1076	2	18	161	55	1	5	2	2	1	1	2	2	1	1	2	2	2	1	2	2	2	1	3	1	1	1	2	3	3	2	1	3	3	2	1	4	1	1	2	3	3	2	2	2	4	5	2	3
1057	1077	2	19	158	49	1	5	2	2	1	1	2	2	1	1	1	2	3	1	1	2	2	1	2	-3	1	1	2	1	1	1	2	5	3	1	2	4	1	1	4	2	2	5	2	4	4	4	2	5
1058	1078	1	19	175	80	1	5	2	1	1	1	2	2	1	1	3	1	1	1	1	1	2	1	1	-3	2	1	2	2	3	1	1	3	2	2	1	3	2	1	5	1	4	4	2	4	4	4	2	3
1059	1079	2	18	161	55	1	5	2	1	1	1	1	3	1	1	1	2	2	1	1	1	2	2	2	-3	1	1	2	3	3	2	1	2	3	1	3	2	1	4	4	5	5	5	1	1	3	4	3	3
1060	1080	2	18	171	61	1	5	2	2	1	1	3	1	1	1	2	3	2	1	1	2	2	2	1	-3	2	2	2	3	2	1	1	4	3	3	2	1	2	2	4	1	1	3	4	3	2	1	1	2
1061	1081	2	18	161	65	1	5	2	2	1	1	2	3	1	1	2	2	2	1	2	2	2	2	1	-3	2	1	2	1	1	1	1	3	4	4	4	4	4	4	4	3	3	4	4	4	3	4	3	3
1062	1082	2	20	170	55	1	5	2	1	1	1	2	2	1	1	2	2	2	2	2	2	1	1	1	-3	1	1	2	2	2	2	1	3	2	2	3	2	1	1	2	3	3	3	3	2	5	5	1	3
1063	1083	2	18	159	50	1	5	2	1	1	1	2	3	1	2	2	2	3	1	2	2	1	1	2	-3	1	1	2	4	3	1	1	4	1	3	1	1	1	1	3	2	3	1	1	3	5	5	5	5
1064	1084	2	18	168	69	1	5	2	2	1	1	2	2	1	1	1	2	3	2	2	2	1	1	1	-3	3	1	2	4	4	2	1	4	2	1	1	1	1	1	5	5	5	2	3	3	4	2	2	3
1065	1085	2	18	166	59	1	5	2	2	2	1	2	2	1	1	1	2	2	2	2	2	1	1	1	-3	1	1	2	2	2	1	1	4	3	2	3	2	1	2	5	3	4	4	5	5	5	3	3	4
1066	1086	2	18	160	50	1	9	2	2	1	2	2	3	1	2	2	2	2	2	2	2	1	1	3	2	2	1	2	1	1	1	1	2	1	2	1	2	1	1	2	1	1	2	2	2	3	4	2	4
1067	1087	2	19	169	67	1	5	2	2	1	1	2	2	1	2	2	3	2	1	1	1	2	2	1	-3	2	1	2	2	3	1	1	4	4	3	1	3	1	2	4	3	2	4	4	3	4	2	3	4
1068	1088	2	18	165	65	1	5	2	2	1	1	2	2	1	1	2	2	2	1	1	2	1	1	2	-3	2	2	2	3	2	2	2	4	2	2	1	3	1	2	3	3	4	4	2	2	4	4	1	3
1069	1089	2	18	163	52	1	5	2	2	1	1	2	2	1	1	1	2	1	2	1	2	2	1	3	1	2	1	2	4	3	1	3	5	5	3	3	5	5	5	5	3	5	5	4	4	4	5	4	4
1070	1091	2	18	154	68	1	5	1	2	1	1	3	1	1	1	1	2	2	1	2	1	1	1	1	-3	3	2	2	3	2	1	2	2	3	2	5	5	5	4	5	4	4	4	3	2	5	5	3	2
1071	1092	2	18	162	59	1	5	1	2	2	2	2	2	1	1	2	2	1	2	2	2	1	1	1	-3	1	1	2	2	2	1	1	3	3	2	1	4	1	2	4	3	4	4	3	3	4	5	2	3
1072	1093	2	18	160	54	1	5	1	2	3	1	1	3	1	2	2	2	3	2	1	2	1	1	3	1	2	1	2	4	4	2	2	3	3	2	1	4	4	4	4	3	4	4	2	2	4	4	2	3
1073	1094	2	18	160	55	1	5	2	2	1	1	2	2	1	2	2	2	2	2	1	2	1	2	3	2	2	2	2	1	1	1	1	4	3	2	2	3	3	2	3	2	2	2	2	2	5	5	5	5
1074	1095	2	19	163	61	1	5	1	1	2	1	2	2	1	1	2	2	3	2	2	2	1	1	1	-3	2	2	2	3	3	2	1	4	4	4	2	4	3	4	4	1	1	3	3	3	4	4	3	2
1075	1096	2	19	165	48	1	5	2	2	1	1	3	2	1	1	2	2	3	2	2	1	1	1	3	1	2	2	2	3	3	1	3	4	4	3	3	4	4	3	4	4	4	4	4	4	4	4	2	3
1076	1097	2	18	160	43.8	1	5	2	2	1	1	2	2	1	1	1	2	3	2	2	2	1	1	3	1	1	1	2	3	3	1	1	1	1	1	3	4	1	1	5	4	4	4	3	3	5	5	4	3
1077	1098	2	18	168	54	1	5	1	2	1	1	2	2	1	1	2	2	2	2	2	2	1	1	2	-3	1	2	2	4	4	2	3	4	3	3	1	3	1	4	4	4	4	4	3	4	3	4	4	3
1078	1099	2	18	172	60	1	5	2	1	2	2	2	2	1	2	2	2	1	2	2	2	1	1	3	1	1	2	2	2	2	1	1	2	2	2	4	4	4	2	4	2	2	4	2	2	4	5	5	3
1079	1100	2	19	165	52	1	5	1	2	1	1	2	2	1	2	1	2	2	2	2	2	1	1	3	1	1	1	2	2	1	1	1	2	2	2	1	1	1	2	4	2	2	3	2	2	4	5	2	3
1080	1101	2	18	160	51	1	5	1	1	1	1	2	2	1	1	2	2	3	2	2	2	1	1	1	-3	2	1	2	2	2	1	1	2	2	2	1	2	1	2	3	2	2	3	1	2	4	4	2	3
1081	1102	2	18	165	52	1	5	2	2	1	1	3	1	1	2	2	2	2	1	2	1	2	1	1	-3	2	2	2	2	2	2	1	2	3	2	2	2	2	2	3	1	1	2	2	3	3	2	1	2
1082	1103	2	19	172	55	1	5	2	2	1	1	2	2	1	1	3	2	1	2	2	2	1	1	1	-3	1	1	2	3	3	3	2	4	4	4	4	4	2	3	4	3	3	3	3	3	4	5	2	4
1083	1104	1	20	170	75	1	5	2	1	1	1	2	3	2	2	2	2	2	1	1	2	1	1	2	-3	2	1	2	4	4	3	3	4	4	4	4	4	4	4	4	4	4	4	4	4	4	4	4	4
1084	1105	2	19	155	78	1	5	2	2	1	1	2	2	1	1	2	2	3	1	2	2	1	2	1	-3	2	2	2	1	2	1	1	5	3	2	1	1	1	2	4	3	3	3	2	2	3	4	2	3
1085	1106	2	18	168	62	1	5	1	2	1	1	1	2	1	1	2	2	2	2	2	2	1	1	3	1	1	1	2	3	2	1	1	4	4	2	3	3	2	3	5	4	4	2	3	3	4	5	3	3
1086	1107	1	18	185	75	1	5	2	2	2	1	2	2	1	1	1	2	1	1	2	2	1	1	1	-3	2	2	2	1	2	1	1	3	3	3	2	3	1	2	2	3	2	2	2	2	2	3	1	3
1087	1108	2	18	171	50	1	9	1	1	1	3	2	2	1	1	3	3	3	2	2	2	1	1	3	1	2	1	2	3	3	3	3	3	3	3	3	3	3	3	3	3	3	3	3	3	3	3	3	3
1088	1109	2	18	155	44	1	5	2	1	1	1	2	2	1	1	2	2	1	2	2	1	1	1	1	-3	1	1	2	2	2	1	1	2	2	2	2	2	2	2	2	3	3	3	2	2	4	4	3	3
1089	1110	2	19	155	48	1	5	2	2	1	1	3	2	1	1	2	3	1	1	1	1	2	2	3	1	2	2	1	3	3	1	4	4	4	4	1	2	1	4	2	4	4	4	4	4	3	3	3	4
1090	1111	2	18	163	42	1	5	1	2	3	2	2	2	1	1	2	2	2	2	1	2	1	1	2	-3	2	2	2	3	3	3	2	4	4	2	2	5	4	3	4	4	4	4	3	3	4	3	3	3
1091	1112	2	17	156.5	45	1	5	2	2	1	1	3	2	1	1	3	2	2	2	2	2	2	1	2	-3	1	1	2	2	3	1	1	3	2	1	1	2	3	2	3	2	3	2	2	1	5	5	2	4
1092	1113	2	18	160	52	1	1	2	2	1	3	2	2	1	2	2	2	1	1	1	2	2	2	2	-3	2	2	2	3	3	3	2	4	3	3	4	4	4	5	5	5	5	5	5	2	2	3	2	2
1093	1114	2	18	160	50	1	13	2	2	1	1	2	2	1	1	1	2	3	1	1	1	2	1	1	-3	2	1	2	4	4	3	1	4	4	3	2	2	3	3	4	3	3	3	4	4	4	4	4	2
1094	1115	2	18	168	70	1	12	2	2	1	1	2	2	1	1	2	2	2	2	2	1	1	1	2	-3	2	1	2	2	1	1	1	2	2	1	1	5	1	1	5	1	1	1	2	2	4	5	2	3
1095	1116	1	18	170	60	1	6	1	1	2	3	2	2	1	2	1	2	3	1	1	2	2	1	1	-3	2	3	2	4	4	1	3	4	4	4	4	3	5	2	4	3	3	5	3	5	5	5	2	3
1096	1117	2	19	152	52	1	12	1	2	1	1	1	3	1	1	1	2	2	2	1	2	1	1	3	1	2	1	2	1	1	1	1	1	1	1	1	1	1	1	1	1	1	1	1	1	5	5	5	5
1097	1118	1	18	175	72	1	5	1	1	3	2	2	1	1	1	1	2	2	1	1	1	1	1	1	-3	1	2	2	2	3	5	1	4	4	1	1	2	1	1	3	1	1	4	4	4	3	2	1	3
1098	1119	2	20	158	46	1	12	2	2	1	1	2	2	1	2	2	2	1	2	2	2	1	1	1	-3	2	1	2	3	3	3	1	3	3	3	3	4	3	2	3	3	3	3	3	3	4	4	2	3
1099	1120	2	18	165	57	1	12	1	2	1	1	1	3	1	2	3	2	1	2	2	2	1	2	1	-3	2	2	2	4	4	1	2	4	4	3	3	4	1	1	2	2	2	3	3	3	4	4	4	3
1100	1121	2	18	165	51	1	12	1	2	1	1	1	2	1	1	2	2	2	2	2	2	1	1	2	-3	2	1	2	2	1	1	2	3	2	4	3	2	1	1	5	1	1	2	2	1	4	4	2	3
1101	1122	2	18	163	60	1	8	1	2	1	1	2	2	1	2	2	2	2	1	1	1	2	2	2	-3	2	1	2	2	2	2	2	3	3	3	2	1	1	2	2	1	2	2	3	3	4	5	4	5
1102	1123	2	18	172	53	1	1	2	2	2	1	3	1	1	1	1	2	2	2	2	2	1	1	1	-3	2	2	2	4	4	2	1	1	3	1	1	2	1	1	2	3	3	3	1	1	3	2	1	3
1103	1124	2	19	160	86	1	13	2	2	1	1	2	2	2	2	2	2	2	1	1	2	1	2	3	1	2	1	2	1	1	1	3	3	2	3	1	1	1	1	2	2	2	2	1	2	5	5	3	3
1104	1125	2	18	161	55	1	12	1	2	2	3	2	2	1	1	2	2	1	1	2	2	1	2	2	-3	1	1	2	2	2	1	1	4	3	1	3	2	3	2	5	3	3	3	2	2	3	3	3	3
1105	1126	2	18	163	50	1	12	1	1	2	2	2	2	1	2	2	2	3	1	1	2	2	2	2	-3	2	2	2	3	3	3	2	3	3	3	3	3	3	3	3	3	3	3	3	3	5	3	3	4
1106	1127	2	20	167	65	1	12	2	2	1	1	3	1	1	1	1	2	2	1	1	1	1	1	1	-3	2	2	2	3	3	2	3	5	5	5	5	3	5	5	5	5	5	5	5	5	4	3	1	3
1107	1128	2	18	172	72	1	12	2	2	1	1	2	2	1	2	2	2	3	2	2	1	1	1	1	-3	1	2	2	1	1	1	1	3	2	1	1	3	1	1	1	2	2	2	2	2	5	5	1	4
1108	1129	2	20	162	57	1	12	2	1	1	1	2	2	1	1	2	2	2	2	1	2	2	1	1	-3	1	1	2	3	3	4	3	4	3	3	3	3	3	3	3	4	3	4	3	3	3	4	3	3
1109	1130	2	18	165	60	1	12	2	2	1	1	2	2	1	1	1	2	1	2	2	2	1	1	1	-3	1	1	2	2	3	4	1	3	4	2	3	4	5	3	1	3	3	3	3	3	3	2	1	4
1110	1131	2	18	160	55	1	12	2	2	1	1	2	2	1	1	2	2	2	1	2	2	1	1	1	-3	1	1	2	2	1	1	1	1	1	1	1	1	1	1	1	3	3	3	3	3	4	4	4	4
1111	1132	1	20	175	65	2	12	2	2	1	1	2	2	2	2	2	2	2	2	2	2	1	1	2	-3	2	2	2	3	3	1	1	2	1	1	1	2	1	1	1	4	4	4	1	1	5	5	5	3
1112	1133	2	19	165	60	2	12	1	1	2	1	2	2	1	2	1	2	2	2	1	2	1	1	1	-3	2	2	2	3	2	2	2	3	2	3	1	4	2	2	4	4	4	2	3	3	3	3	4	3
1113	1134	2	18	166	56	1	12	2	2	1	1	2	2	1	1	2	2	3	1	2	1	1	1	1	-3	2	2	2	4	4	2	1	4	4	4	3	3	1	3	3	3	3	3	4	4	3	3	3	3
1114	1135	2	18	166	52	1	12	2	2	1	1	2	1	1	1	2	2	2	1	2	2	1	1	1	-3	2	1	2	4	3	4	2	4	3	3	2	3	2	2	4	3	3	4	4	3	3	3	3	3
1115	1136	2	19	156	50	1	12	1	2	2	2	2	2	1	1	2	2	2	2	2	2	1	1	2	-3	1	1	2	3	3	1	1	3	3	3	3	3	3	3	3	3	3	3	3	3	4	4	3	4
1116	1137	2	20	163	56	1	12	2	2	1	1	2	2	1	1	2	2	2	1	1	2	1	2	1	-3	2	2	2	2	1	2	2	3	3	2	3	2	3	3	3	2	2	2	2	3	3	3	3	3
1117	1138	2	19	160	61	2	12	2	1	1	1	2	3	1	2	1	3	2	2	2	2	1	1	2	-3	2	3	2	3	2	1	1	2	2	2	2	4	2	4	4	4	4	4	3	3	3	5	3	3
1118	1139	2	18	164	54	1	5	2	2	2	1	2	3	1	1	2	2	2	2	2	2	1	1	1	-3	1	1	2	3	3	2	2	4	3	2	2	4	3	3	3	1	3	3	3	3	4	5	3	3
1119	1140	2	19	161	48	1	12	1	2	1	1	2	2	1	1	2	2	3	1	1	1	2	2	1	-3	2	2	2	1	1	3	1	5	5	2	1	5	3	3	5	5	5	5	5	5	5	5	3	3
1120	1141	2	18	168	53	1	12	2	2	1	1	2	1	1	2	2	2	2	1	1	1	1	1	2	-3	3	3	1	2	1	1	1	4	4	1	1	3	1	1	5	2	2	3	2	3	3	2	3	3
1121	1142	1	18	182	65	1	12	1	2	2	2	2	2	1	2	3	2	1	2	2	2	2	1	2	-3	2	2	2	1	1	1	1	1	1	1	1	1	1	1	1	1	1	1	1	1	4	4	1	4
1122	1143	2	18	171	78	1	12	2	1	1	1	2	2	1	1	1	2	2	1	2	2	1	1	2	-3	1	1	2	3	3	1	1	4	5	3	3	5	1	1	2	3	3	3	3	2	5	5	5	5
1123	1144	2	19	176	57	2	12	1	1	2	3	2	3	1	2	2	2	2	1	2	2	1	2	2	-3	2	2	2	2	5	4	2	2	3	1	5	1	4	3	5	5	5	5	3	3	3	2	3	5
1124	1145	2	18	160	66	1	9	2	2	3	2	2	2	1	1	2	2	1	1	1	1	2	2	3	1	2	1	2	2	2	1	2	3	1	1	3	2	1	1	3	3	4	5	4	3	4	4	2	2
1125	1146	2	19	160	52	1	12	2	2	1	1	2	2	1	1	2	2	2	2	2	2	2	1	1	-3	2	2	2	3	3	4	2	5	5	3	2	5	5	5	5	5	5	5	5	5	4	2	3	3
1126	1147	2	28	170	60	1	13	2	1	1	1	2	2	1	1	2	2	2	2	2	2	1	1	2	-3	1	1	2	1	2	2	1	4	3	2	2	5	2	1	4	3	3	4	2	3	4	4	2	3
1127	1148	2	18	167	52	1	12	1	2	1	1	2	2	1	1	2	2	3	1	2	1	1	2	3	1	1	2	2	3	3	2	1	2	2	1	1	1	1	1	3	2	3	2	2	3	3	4	2	2
1128	1149	2	18	180	50	1	12	2	2	1	1	3	1	1	1	2	2	3	1	2	2	1	1	1	-3	1	1	2	3	3	3	1	4	3	2	4	4	4	2	4	5	5	4	4	3	2	3	3	3
1129	1150	2	18	160	60	1	9	2	2	1	1	2	2	1	2	2	2	1	2	2	2	1	1	2	-3	1	1	2	2	3	1	1	4	3	2	1	2	2	2	2	2	4	2	3	3	3	5	2	3
1130	1151	1	18	185	61	1	9	1	1	3	3	2	2	2	2	2	2	2	1	2	1	1	1	1	-3	2	2	2	3	2	3	2	4	3	2	1	1	1	3	5	2	2	4	3	3	4	2	3	3
1131	1152	1	19	173	70	1	13	2	2	1	1	2	2	1	1	2	2	1	2	2	2	1	1	1	-3	1	1	2	1	1	1	1	1	1	1	1	1	1	1	1	1	1	1	1	1	5	5	3	4
1132	1153	1	19	177	55	1	9	2	1	1	1	2	2	1	1	3	2	2	1	1	1	2	2	2	-3	2	1	2	2	2	2	1	3	2	1	1	5	1	2	5	1	1	1	1	1	5	5	5	5
1133	1154	1	19	175	100	1	9	2	2	1	1	3	2	1	1	2	3	3	1	2	1	1	1	1	-3	2	1	2	2	2	2	2	3	3	3	3	3	3	3	3	3	3	3	3	3	4	4	3	4
1134	1155	2	19	168	48	1	13	2	2	1	1	2	2	1	2	2	2	2	2	2	2	1	1	3	1	1	2	1	3	4	2	1	4	3	1	5	4	1	2	5	2	3	4	4	4	4	4	2	3
1135	1156	2	20	165	48	1	12	2	1	1	1	2	2	1	1	2	2	2	1	1	2	1	1	2	-3	2	2	1	3	4	2	1	3	3	1	3	2	1	1	1	4	4	4	3	2	3	3	2	1
1136	1157	2	18	160	60	1	9	1	2	3	3	2	2	1	1	1	2	3	2	2	2	1	1	1	-3	2	2	2	5	5	1	1	2	1	4	1	1	2	1	1	1	1	1	4	4	4	2	1	3
1137	1158	2	19	156	51	1	12	1	2	1	1	2	2	1	1	2	3	3	1	1	1	1	1	1	-3	2	2	1	4	4	2	2	4	4	4	1	3	3	2	4	4	4	4	5	4	4	2	2	3
1138	1159	1	18	182	67	1	12	2	2	1	1	2	2	1	1	3	2	2	2	2	2	1	1	2	-3	2	2	2	2	2	2	1	3	3	2	1	3	1	1	3	2	2	3	2	3	4	3	2	3
1139	1160	1	19	173	82	1	9	1	1	1	1	2	2	2	2	1	2	2	1	2	2	1	1	2	-3	1	2	2	2	3	1	2	3	2	3	4	2	4	2	5	2	3	4	2	2	5	5	3	4
1140	1161	1	18	182	62	1	8	1	1	1	1	2	2	1	2	2	2	2	2	2	2	1	1	3	1	2	2	2	2	1	1	1	2	2	2	2	3	3	3	4	4	2	4	2	2	5	4	2	5
1141	1163	2	18	165	50	1	12	1	1	3	3	1	3	1	1	3	1	1	1	1	2	1	2	3	1	1	1	2	1	1	1	1	1	1	1	1	5	1	1	5	3	3	2	1	4	4	4	4	4
1142	1164	2	18	170	55	1	12	2	1	1	1	2	2	1	2	1	1	1	1	1	1	2	1	1	-3	3	3	1	2	4	1	1	4	5	5	2	5	3	4	5	5	5	5	5	5	5	5	1	2
1143	1165	2	18	155	45	1	9	2	2	1	1	3	1	1	1	2	2	1	1	1	1	2	1	3	1	2	1	2	1	1	1	2	2	1	1	1	1	1	1	2	1	1	1	1	1	5	5	2	4
1144	1166	2	21	173	90	3	8	2	2	1	1	2	1	2	2	1	3	3	1	1	1	1	2	2	-3	2	2	2	4	3	1	1	5	5	1	1	5	1	1	1	5	5	5	5	5	3	3	3	3
1145	1167	1	18	183	70	1	9	2	2	1	1	3	2	1	1	2	2	3	2	1	2	1	2	1	-3	2	3	1	2	2	1	2	3	2	1	3	4	1	2	4	3	4	4	2	2	3	2	3	2
1146	1168	2	18	168	56	2	12	2	2	1	1	2	2	1	1	1	2	2	2	2	2	1	1	1	-3	2	1	2	3	1	2	2	1	3	1	3	1	2	1	3	3	3	3	3	1	5	5	2	4
1147	1169	2	19	156	50.8	2	12	2	2	1	1	2	2	1	1	2	2	2	2	2	2	1	1	1	-3	2	2	2	2	2	1	3	4	3	2	1	5	1	1	1	5	5	2	2	2	3	3	3	3
1148	1170	1	23	178	73	3	9	2	2	1	1	3	1	1	1	1	2	2	2	2	2	2	1	1	-3	2	1	2	1	1	1	1	1	1	1	1	1	1	1	1	1	1	2	1	2	5	5	5	5
1149	1171	1	18	182	74	1	9	2	2	1	1	2	2	1	1	3	2	2	1	1	1	1	2	1	-3	1	1	2	1	4	1	1	3	1	1	1	1	1	1	1	2	1	1	3	3	5	5	2	5
1150	1172	1	18	179	74	1	9	2	1	3	1	2	2	1	1	3	1	1	2	2	2	2	1	1	-3	1	1	2	1	1	1	1	1	1	1	1	1	1	1	1	1	1	1	1	1	5	5	5	5
1151	1173	2	18	155	55	1	12	1	2	1	1	1	2	1	1	2	2	1	2	2	2	1	1	1	-3	2	1	2	3	2	1	3	4	4	2	2	3	3	2	2	3	3	3	3	2	3	3	3	3
1152	1174	2	18	172	75	1	9	2	2	2	2	2	3	1	2	1	2	3	1	1	2	2	2	2	-3	2	2	1	1	1	1	1	1	3	1	1	5	1	1	1	1	2	2	3	3	3	5	3	3
1153	1175	2	18	158	65	1	12	2	2	1	1	2	3	1	2	2	2	2	2	2	2	1	1	2	-3	2	1	2	3	4	4	4	2	3	4	2	5	2	4	3	1	1	3	4	4	5	5	5	4
1154	1176	2	18	161	80	1	13	2	2	1	1	2	2	1	1	2	2	2	1	2	2	1	1	1	-3	2	2	2	2	3	1	1	4	3	2	2	2	1	1	3	2	2	3	4	3	3	3	3	3
1155	1177	1	18	174	80	1	9	2	2	1	1	2	1	1	1	3	2	2	1	1	1	2	1	2	-3	1	2	2	1	1	2	1	2	1	1	3	3	3	2	3	2	2	1	1	1	4	4	1	3
1156	1178	1	18	175	72.5	1	9	2	2	1	1	2	2	1	1	2	2	3	1	1	1	2	2	1	-3	2	2	2	3	3	1	1	3	2	2	4	2	2	1	4	3	3	4	2	3	4	3	3	3
1157	1179	1	21	167	48	2	9	2	2	1	1	2	2	1	2	1	2	2	1	1	1	2	2	1	-3	2	2	2	4	2	2	2	4	4	1	1	2	2	4	2	2	2	3	3	3	4	1	1	4
1158	1180	1	18	171	69	1	9	2	1	1	1	2	2	1	2	1	1	1	2	2	2	1	1	2	-3	1	1	2	3	4	2	1	4	4	1	1	2	1	1	3	4	4	4	3	3	3	4	1	2
1159	1181	1	18	176	71	1	8	2	2	1	1	2	2	1	1	1	1	1	2	2	2	1	1	1	-3	2	2	2	2	2	1	2	3	3	1	1	1	1	2	2	1	1	2	4	4	5	5	3	4
1160	1182	1	19	180	75	1	9	2	2	1	1	2	2	1	1	2	3	3	2	1	2	1	2	1	-3	1	1	2	3	2	1	1	2	2	4	2	2	2	1	2	2	2	4	2	1	4	4	2	3
1161	1183	1	18	175	70	1	9	1	2	3	3	1	2	1	1	2	2	1	2	2	1	1	1	2	-3	1	1	2	2	1	1	1	1	1	1	1	1	1	1	1	3	4	2	1	1	5	5	5	5
1162	1184	2	19	165	50	2	12	2	2	2	1	2	2	1	1	1	2	2	2	2	2	1	2	3	1	1	1	2	1	1	1	1	1	2	2	1	1	1	2	3	3	4	2	2	3	3	3	3	3
1163	1185	1	19	170	65	2	9	2	2	1	1	2	2	2	2	3	2	2	2	2	1	1	1	2	-3	1	2	2	2	2	1	1	4	3	1	3	1	3	1	1	3	4	2	3	2	5	5	1	3
1164	1186	2	20	159	72	1	12	2	2	1	1	2	2	1	1	2	2	3	2	2	2	1	1	2	-3	1	1	2	1	2	2	1	3	4	2	2	2	1	2	3	3	4	4	4	4	5	5	3	3
1165	1187	2	18	162	60	1	9	2	2	3	1	1	3	1	2	2	2	2	2	2	2	1	1	1	-3	1	1	2	3	3	3	1	3	3	3	3	4	4	4	4	4	4	4	3	3	4	4	4	4
1166	1188	1	18	181	63	1	9	2	2	1	1	2	2	2	1	2	2	1	2	1	2	1	2	3	1	2	2	2	1	1	1	2	3	2	3	2	2	3	3	3	1	1	3	2	3	3	3	2	2
1167	1189	1	18	183	80	1	9	2	1	1	1	3	1	1	2	3	2	1	2	2	2	1	1	3	1	1	2	1	3	2	1	2	3	2	2	5	5	3	3	4	1	1	3	2	2	5	2	1	4
1168	1190	2	19	160	42.3	1	9	2	2	1	1	2	2	1	1	2	2	3	2	2	2	1	2	3	1	2	2	2	2	2	1	1	3	2	3	2	3	2	2	3	2	2	2	3	3	4	3	2	3
1169	1191	1	18	176	60	1	9	2	2	1	1	2	2	1	1	2	2	3	2	2	2	1	2	2	-3	2	1	2	3	3	1	1	4	1	1	4	1	2	2	5	5	5	5	2	2	5	5	5	1
1170	1192	1	19	173	65	1	9	2	2	1	1	3	2	1	1	1	2	3	2	2	2	1	2	3	1	2	2	2	3	3	1	3	4	3	3	2	2	2	2	2	2	2	3	3	3	4	4	4	4
1171	1193	1	18	175	60	1	8	2	2	1	1	3	1	2	1	2	2	1	1	2	1	1	2	2	-3	1	1	2	4	3	4	1	3	5	1	3	5	3	3	5	4	4	4	4	4	5	5	1	1
1172	1194	2	20	158	49	1	8	2	2	1	1	3	1	1	1	1	2	2	1	2	2	1	2	1	-3	3	2	2	2	2	1	1	3	3	2	1	2	1	1	2	2	2	2	2	2	3	2	1	2
1173	1195	1	20	169	55	1	9	2	1	1	1	3	2	2	2	2	2	2	2	1	2	1	3	2	-3	2	2	2	5	5	1	1	3	3	2	1	1	3	3	5	1	2	5	4	3	3	3	3	3
1174	1197	2	20	160	50	1	13	2	2	1	1	2	1	1	2	3	2	2	2	2	2	1	1	2	-3	1	1	2	3	2	1	1	2	3	3	3	3	2	2	3	4	4	4	4	4	4	4	3	3
1175	1198	1	18	170	85	1	9	2	2	1	1	2	2	1	2	2	2	3	2	2	1	1	2	1	-3	2	1	2	3	3	2	1	3	2	2	1	1	1	1	4	1	1	3	2	2	4	4	1	3
1176	1199	1	18	175	60	1	9	2	2	1	1	2	2	1	1	2	2	2	2	2	2	2	2	1	-3	1	1	2	5	5	1	2	3	2	2	1	1	1	1	4	3	3	3	3	2	5	3	3	3
1177	1200	1	20	184	70	1	9	2	2	1	1	2	1	1	2	3	2	2	2	2	2	1	1	2	-3	1	1	2	3	2	1	1	2	3	3	3	3	2	2	3	2	3	3	3	4	4	4	3	3
1178	1201	2	20	167	75	1	12	1	2	3	2	2	2	1	1	1	2	2	1	1	2	2	2	3	1	2	2	2	3	3	3	2	4	4	3	5	2	4	3	5	4	4	4	4	2	4	4	4	3
1179	1202	2	23	156	50	4	9	2	1	1	1	2	2	1	1	1	2	3	1	2	2	1	2	2	-3	1	1	2	2	3	2	1	2	2	1	2	1	2	2	3	2	2	1	2	2	4	5	3	4
1180	1203	2	18	165	54	1	9	1	1	1	1	2	1	1	1	1	3	3	2	1	2	1	2	1	-3	1	2	2	5	5	5	5	5	5	3	1	4	1	1	5	5	5	3	5	5	3	3	3	5
1181	1204	2	20	173	68	1	9	1	1	3	1	2	1	1	1	2	3	3	2	2	1	1	2	3	1	1	1	2	3	4	3	1	4	3	1	3	5	3	2	5	5	5	5	5	5	3	3	2	2
1182	1205	2	18	172	58.8	1	9	1	2	1	1	2	2	1	2	2	2	2	1	1	2	1	1	3	1	1	1	2	3	3	2	1	4	3	2	2	4	2	3	3	4	4	4	3	3	5	5	2	3
1183	1206	2	19	175	56	1	12	2	2	1	1	3	2	1	1	2	2	1	2	2	2	2	1	2	-3	1	1	2	2	3	1	3	3	3	2	4	1	3	3	2	2	1	3	3	3	5	5	5	4
1184	1207	1	18	173	68	1	9	2	2	1	1	2	2	1	1	2	2	1	2	1	2	2	1	2	-3	2	2	2	2	2	1	1	2	2	2	1	5	2	4	4	1	3	3	3	2	4	4	2	3
1185	1208	2	19	170	65	1	13	2	2	1	1	2	2	1	1	2	2	2	2	2	1	1	1	1	-3	1	1	2	3	3	1	2	2	2	2	3	2	1	1	2	1	1	1	2	2	4	3	3	3
1186	1209	2	18	163	67	1	13	1	2	2	1	2	2	1	2	2	2	3	1	1	2	2	2	1	-3	2	3	2	2	2	2	1	4	4	1	2	5	4	4	4	2	2	4	5	5	3	3	1	2
1187	1210	2	18	164.5	58	2	9	2	2	2	2	2	2	1	1	2	2	3	1	1	2	2	1	2	-3	2	1	2	2	5	2	1	4	4	4	4	5	4	1	3	5	5	5	4	5	5	5	1	3
1188	1211	2	19	162	53	1	9	2	2	1	1	2	2	1	1	2	2	2	1	1	1	1	1	2	-3	2	2	2	3	3	3	2	3	3	3	3	3	3	3	3	3	3	3	3	3	3	3	3	3
1189	1212	2	19	160	100	1	9	2	2	1	1	2	1	1	1	1	3	3	1	1	2	1	2	1	-3	2	2	2	4	4	1	1	5	5	2	1	3	3	3	5	2	2	4	4	4	3	1	3	2
1190	1213	1	19	170	66	1	9	1	2	1	1	3	2	1	2	2	2	2	1	1	1	2	2	2	-3	2	1	2	2	3	2	2	3	2	2	2	3	2	2	4	3	3	3	3	3	3	3	3	3
1191	1214	2	22	164	57.5	3	5	2	2	1	1	3	1	1	1	1	3	3	1	2	2	1	1	2	-3	2	2	2	4	4	2	2	4	4	2	2	4	2	3	3	2	3	3	3	3	3	3	3	3
1192	1215	2	19	158	44.5	1	9	2	1	1	1	2	2	1	1	2	2	1	2	2	1	1	1	2	-3	1	1	2	2	2	1	1	2	2	1	3	3	1	2	3	3	2	3	2	3	4	5	3	3
1193	1216	1	18	185	85	1	9	1	1	1	1	2	2	1	2	2	2	2	2	1	2	2	1	1	-3	1	1	2	2	3	2	1	2	2	1	1	2	1	1	1	1	2	1	3	3	5	5	3	4
1194	1217	1	18	182	70	1	9	2	1	1	1	2	2	1	1	3	2	2	2	2	2	1	1	2	-3	2	1	2	4	3	2	1	3	2	3	1	4	3	4	5	2	3	3	2	3	3	3	2	3
1195	1218	2	20	156	53	1	9	2	2	1	1	2	1	1	2	2	2	1	1	1	2	1	1	1	-3	1	1	2	1	1	1	1	2	2	3	1	1	2	1	4	1	1	1	2	3	4	4	1	4
1196	1219	1	19	167	50	1	1	2	2	1	1	2	2	1	1	3	2	1	2	2	2	1	2	2	-3	1	1	2	2	2	2	2	2	2	2	2	2	2	2	2	2	2	2	2	2	3	3	3	3
1197	1220	1	19	167	50	1	12	2	1	1	1	2	2	1	1	2	2	2	1	2	2	2	1	3	1	2	2	2	1	3	3	3	3	3	3	3	3	3	3	3	3	3	3	3	3	3	3	3	3
1198	1221	1	18	168	64	1	13	2	2	1	1	2	2	1	2	2	2	2	2	2	2	1	2	1	-3	2	2	2	2	2	1	1	2	2	1	1	2	1	2	2	2	2	2	2	2	4	2	4	3
1199	1222	1	18	178	72	1	5	2	2	1	1	3	2	1	1	2	2	1	2	2	1	1	1	2	-3	1	1	2	4	1	3	1	4	4	3	3	4	2	3	4	5	5	4	3	4	4	4	2	3
1200	1223	1	18	170	65	1	13	2	1	1	1	2	2	1	1	2	2	2	2	2	2	1	1	3	3	2	2	2	3	3	1	1	4	4	1	1	4	4	4	4	4	4	4	4	4	3	4	3	2
1201	1224	1	19	185	70	1	9	2	2	1	1	3	2	1	2	3	2	3	2	2	2	2	1	3	1	1	1	2	2	2	2	2	2	2	2	2	2	2	1	2	2	2	2	2	2	4	4	4	4
1202	1225	1	18	183	65	1	8	2	2	1	1	2	2	1	1	2	2	2	2	2	2	1	1	2	-3	1	1	2	3	3	3	1	3	3	3	1	3	3	2	2	3	3	3	3	3	4	3	3	3
1203	1226	2	23	158	49	3	5	2	2	1	1	3	2	1	2	2	3	3	1	1	2	1	1	1	-3	1	1	1	2	2	2	1	2	2	4	4	3	3	3	3	1	1	2	3	3	5	5	1	5
1204	1227	1	19	175	63	1	9	1	1	3	1	2	2	1	1	3	3	3	1	2	1	1	2	2	-3	2	1	2	2	3	3	2	3	2	4	5	3	5	4	5	5	5	3	2	4	5	5	3	4
1205	1228	1	18	175	60	1	9	2	2	1	1	2	2	1	2	2	2	2	1	1	1	1	1	2	-3	2	1	2	3	3	3	2	4	3	3	4	3	4	4	4	4	4	4	4	4	5	5	4	3
1206	1229	1	18	180	66.5	1	8	2	1	1	1	2	2	1	1	2	2	2	2	2	1	1	1	1	-3	1	1	2	3	3	1	1	4	4	2	1	5	3	4	4	1	2	2	4	4	4	3	3	3
1207	1230	1	20	170	55	1	9	2	2	1	1	3	1	1	2	2	2	2	1	2	1	1	2	1	-3	2	2	2	2	4	2	1	4	2	2	1	3	2	3	1	2	2	3	3	3	3	2	3	3
1208	1231	2	20	160	57	1	5	2	2	1	1	2	2	1	1	2	2	3	2	2	2	1	2	1	-3	2	2	2	2	2	1	2	4	3	4	1	3	3	3	1	2	3	3	3	3	4	2	3	3
1209	1232	1	19	182	87.5	1	9	2	1	1	1	3	2	1	1	2	2	3	2	2	1	1	1	1	-3	2	1	2	4	4	3	1	4	4	3	3	3	3	3	3	3	3	3	3	3	3	3	3	3
1210	1233	2	19	164	55	1	1	2	2	1	1	3	2	1	1	2	2	3	2	2	2	1	1	3	1	1	1	2	2	2	1	1	3	3	1	1	1	1	1	3	3	3	1	2	2	5	5	2	4
1211	1234	2	20	163	53	2	8	2	2	1	1	3	1	1	1	2	2	3	2	2	2	2	1	2	-3	2	2	2	2	2	3	1	2	2	1	2	3	1	2	1	1	2	1	2	2	3	2	1	3
1212	1235	2	21	168	81	3	8	2	2	1	1	2	2	1	2	2	2	2	2	2	2	2	1	2	-3	1	1	2	3	2	1	1	2	1	1	1	1	3	3	5	3	3	4	2	2	4	5	3	3
1213	1236	1	20	175	75	1	9	2	2	1	1	2	2	1	1	1	2	2	2	2	2	1	1	1	-3	2	1	2	2	2	2	1	2	2	4	3	3	2	1	3	1	1	2	1	2	5	5	1	3
1214	1237	1	21	165	80	3	9	2	1	1	1	2	2	1	1	1	2	3	2	2	2	2	2	1	-3	2	2	2	5	5	5	5	5	5	5	5	5	5	5	5	5	5	5	5	5	5	5	5	5
1215	1238	1	18	177	61	1	9	2	2	2	1	2	2	1	1	2	2	2	2	2	1	1	1	3	1	1	1	2	3	2	1	1	1	1	1	1	1	1	1	3	1	5	5	1	2	5	5	1	4
1216	1239	2	21	153	47.5	3	1	2	2	1	1	2	2	2	2	3	3	2	1	1	1	2	2	2	-3	3	2	2	2	2	1	1	4	4	4	1	4	4	4	4	2	2	4	3	2	4	3	2	3
1217	1240	2	19	158	54	2	9	2	1	1	1	2	2	1	2	2	2	2	1	2	2	1	1	3	1	1	1	2	3	3	2	1	4	3	3	2	3	3	3	3	3	3	3	3	3	4	4	2	4
1218	1241	2	21	161	51	3	12	1	2	3	1	2	2	1	2	2	2	3	1	2	1	1	1	2	-3	2	2	2	3	4	4	2	5	5	5	5	5	5	5	5	5	5	5	5	5	3	3	3	3
1219	1242	2	18	164	57	2	9	2	2	1	1	2	2	1	1	3	2	2	1	2	1	1	1	2	-3	1	1	2	4	4	1	5	5	4	4	4	4	4	4	4	4	4	4	4	4	2	2	3	2
1220	1243	2	21	161	51	3	1	2	1	1	1	2	2	1	1	1	2	3	1	2	2	1	1	1	-3	2	2	2	3	2	1	4	4	3	1	4	3	3	2	4	2	1	1	3	3	4	3	1	3
1221	1244	2	21	163	52	3	9	2	2	1	1	2	2	1	1	2	2	2	1	1	1	1	2	3	1	2	3	2	4	2	1	2	3	2	3	3	2	3	2	2	2	2	2	2	2	4	4	2	4
1222	1245	1	18	177	58	1	9	2	2	1	1	2	2	1	2	2	2	2	2	2	2	1	2	3	3	1	2	2	3	2	2	2	4	3	2	2	3	3	2	3	2	2	4	3	3	4	2	2	3
1223	1246	2	21	170	73	4	12	1	1	2	2	2	2	1	2	2	2	2	2	1	2	2	2	2	-3	2	1	2	3	3	3	1	4	3	3	2	1	2	3	4	4	4	3	4	4	4	4	2	4
1224	1247	2	19	173	76	1	9	1	2	1	1	2	2	1	1	2	2	2	1	1	2	2	1	1	-3	2	1	2	3	2	2	1	3	2	2	2	5	3	3	4	2	2	4	2	2	4	4	3	3
1225	1248	2	19	163	60	2	9	2	2	1	1	2	2	1	1	3	3	3	1	2	2	1	1	1	-3	1	1	2	3	2	2	4	4	3	3	1	3	1	1	3	3	3	3	3	3	2	3	3	2
1226	1249	1	21	175	62	1	9	1	2	1	1	2	2	1	1	2	2	2	2	2	2	1	2	1	-3	2	2	2	3	3	1	1	3	3	3	3	2	3	2	2	2	2	2	2	2	4	4	4	4
1227	1250	1	22	172	55	1	9	2	2	1	1	3	2	2	2	3	2	3	2	2	2	2	1	2	-3	2	2	2	2	2	2	2	2	2	2	2	2	2	2	2	2	2	2	2	2	3	3	3	3
1228	1251	1	20	175	64	1	9	2	1	2	1	2	2	1	1	2	2	3	1	1	2	2	2	2	-3	2	2	2	3	2	4	3	5	2	1	5	4	2	2	4	3	3	4	3	3	3	3	3	3
1229	1252	2	18	152	51	2	9	2	2	1	1	2	2	1	1	3	2	3	2	2	2	1	1	2	-3	1	1	2	2	2	3	1	4	2	2	1	1	1	1	3	2	2	4	2	2	4	3	2	3
1230	1253	1	18	180	50	1	9	1	1	1	1	2	1	1	1	2	1	1	1	1	2	1	1	1	-3	1	1	2	1	1	1	1	1	1	1	1	1	1	1	1	1	1	1	1	1	5	3	1	3
1231	1254	2	21	155	45	3	12	2	2	1	1	2	2	1	1	1	2	3	2	2	2	1	1	1	-3	2	2	2	2	3	1	1	2	1	4	1	5	4	4	5	4	4	4	2	1	3	4	2	3
1232	1255	1	19	169	79	1	9	2	1	1	1	3	2	1	1	2	2	1	1	2	1	2	1	1	-3	2	1	2	2	3	1	1	4	4	1	1	4	1	1	4	3	3	3	3	4	4	4	1	4
1233	1256	1	19	182	69	1	9	2	2	1	1	2	2	1	2	3	2	3	1	1	2	1	2	1	-3	1	2	2	2	3	3	1	4	3	2	4	3	2	2	4	3	3	3	4	4	4	4	2	3
1234	1257	1	22	170	60	3	13	1	1	2	2	2	2	1	1	1	3	3	1	2	2	1	1	1	-3	2	2	1	3	4	3	1	4	5	4	1	5	2	3	1	1	1	5	5	5	3	3	3	3
1235	1258	2	18	160	51	1	8	2	2	1	1	2	2	1	1	2	2	3	2	2	2	2	2	1	-3	1	1	2	1	1	1	1	2	2	5	2	2	1	2	2	2	2	2	2	2	4	5	3	3
1236	1259	2	19	163	50	2	9	1	2	1	1	3	1	1	1	2	2	1	2	1	2	2	1	1	-3	2	2	2	3	2	1	1	2	2	3	2	2	1	1	1	2	2	1	1	1	4	4	3	3
1237	1260	2	19	165	46	1	5	2	2	1	1	2	2	1	1	1	2	3	2	2	2	1	1	1	-3	1	1	2	2	2	1	1	2	2	2	2	4	1	1	3	3	3	3	3	3	3	3	3	3
1238	1261	2	18	154	45	1	9	2	2	1	1	3	2	1	1	2	2	3	1	1	2	1	2	1	-3	2	2	2	3	3	1	1	4	4	1	1	4	3	3	4	2	2	4	3	3	4	3	3	3
1239	1262	2	18	161	50	1	13	2	2	1	1	2	2	1	1	2	2	1	2	2	2	1	2	1	-3	1	1	2	2	3	1	1	3	2	1	1	3	2	2	2	3	4	4	3	3	5	5	3	4
1240	1263	2	19	155	47	1	9	2	2	1	1	2	2	1	1	1	2	2	2	2	2	2	1	1	-3	2	2	2	2	2	1	2	2	1	4	1	1	1	1	2	1	1	2	2	2	3	3	3	3
1241	1264	1	22	170	58	2	9	2	2	1	1	2	1	1	1	3	2	2	1	2	2	1	1	3	1	1	1	2	2	4	3	1	5	3	1	1	2	2	1	2	2	3	3	5	5	5	5	1	3
1242	1265	2	19	163	65	1	5	1	1	1	1	2	2	1	1	2	2	2	2	2	2	1	1	1	-3	2	2	2	2	1	1	1	1	1	1	1	1	1	1	2	3	3	3	1	1	4	3	1	3
1243	1266	1	18	173	80	1	9	2	1	1	1	2	2	1	1	1	2	2	2	2	2	2	1	1	-3	2	2	2	2	1	1	1	2	2	2	1	1	1	1	1	2	2	2	2	2	3	3	3	3
1244	1267	2	19	166	53	1	9	1	1	2	2	2	2	1	1	2	2	3	1	2	2	1	1	2	-3	2	2	2	2	2	2	1	4	4	2	1	2	2	2	4	5	3	3	4	4	4	4	4	3
1245	1268	1	18	163	65	1	9	2	2	1	1	3	1	1	2	2	2	2	1	1	2	1	2	1	-3	2	1	2	3	2	2	1	1	1	1	1	1	2	1	1	1	1	1	1	1	4	4	3	4
1246	1269	2	18	164	44.5	1	9	2	2	2	2	2	2	1	2	2	2	2	1	1	2	1	1	3	1	1	1	2	2	3	2	2	3	2	1	1	4	3	1	5	3	3	3	5	5	4	4	1	3
1247	1270	1	21	178	65	3	9	1	1	2	2	2	2	1	2	3	2	3	2	2	2	1	1	2	-3	1	1	2	3	3	1	1	2	1	1	3	1	1	1	4	2	1	2	1	1	5	5	5	4
1248	1271	2	23	162	95	3	9	2	2	1	1	3	1	1	1	1	2	3	2	2	2	1	1	1	-3	3	2	2	1	1	2	2	5	3	2	1	3	2	2	3	3	1	4	5	5	2	2	3	2
1249	1272	2	21	160	87	3	8	2	2	1	1	3	2	1	1	1	3	2	2	2	2	1	2	3	1	2	2	2	4	3	1	1	4	4	2	5	3	3	3	4	5	5	3	5	5	4	5	2	3
1250	1273	1	19	183	64	2	9	2	2	1	1	2	2	1	1	2	2	2	1	1	2	1	2	1	-3	1	2	2	2	2	1	1	3	3	2	1	2	2	2	3	4	4	3	2	3	4	3	3	4
1251	1274	2	18	180	50	1	9	2	2	1	1	2	2	1	1	2	2	3	1	2	2	1	1	3	1	2	1	1	3	4	2	3	4	2	3	2	3	2	3	2	3	2	3	2	3	3	3	3	3
1252	1275	2	20	174	60	2	9	1	1	3	1	1	3	1	1	1	2	1	2	2	2	1	1	2	-3	3	3	2	3	4	3	5	5	3	3	1	3	3	3	3	4	4	5	4	4	3	2	5	3
1253	1276	1	20	175	54	3	9	2	2	1	1	2	1	2	2	2	2	3	1	2	2	1	2	2	-3	2	1	2	3	2	1	1	4	3	1	1	1	3	2	1	1	3	3	4	3	3	4	2	3
1254	1277	2	18	155	47	1	5	2	2	1	1	2	2	1	1	2	1	1	1	2	2	1	1	1	-3	2	2	2	1	1	1	1	1	1	1	1	1	1	1	4	1	4	4	1	1	4	4	4	4
1255	1278	2	21	159	49	3	8	1	2	1	1	2	2	1	2	1	2	3	2	2	2	2	1	3	1	1	1	2	1	1	1	1	1	1	1	1	1	1	1	1	1	1	1	1	1	4	4	4	4
1256	1279	2	17	163	46	2	8	1	1	1	1	2	1	1	1	2	3	3	1	1	1	1	2	1	-3	2	2	2	2	2	2	2	2	2	2	2	2	2	2	2	2	2	2	2	2	2	2	2	2
1257	1280	2	22	158	60	1	12	1	1	1	1	2	2	1	1	3	2	1	2	2	2	1	1	1	-3	1	2	2	3	3	4	2	4	3	2	2	1	2	1	3	2	2	5	4	4	3	2	2	3
1258	1281	2	20	160	44	3	9	2	2	2	2	2	2	1	1	2	3	3	1	1	2	1	1	2	-3	1	2	2	2	1	1	1	2	1	1	2	2	1	3	4	4	3	4	1	1	3	3	3	3
1259	1282	2	18	163	98	1	12	2	2	1	1	2	2	1	1	2	2	2	2	2	2	2	2	1	-3	1	1	2	3	2	1	2	4	4	1	2	1	1	1	3	4	4	4	3	3	3	4	2	2
1260	1283	2	22	150	52	3	12	2	1	1	1	2	2	1	1	1	2	2	1	2	2	1	1	1	-3	2	1	2	2	2	1	2	4	3	2	5	2	2	1	5	5	5	5	5	5	4	4	2	3
1261	1284	1	21	170	50	2	13	2	2	1	1	2	2	1	2	1	2	2	2	2	2	2	1	1	-3	2	1	2	3	3	1	1	2	2	2	2	2	2	2	2	2	2	2	2	2	4	4	4	3
1262	1285	1	19	180	70	1	9	2	2	1	1	2	2	1	1	2	2	2	2	2	2	1	1	2	-3	1	1	2	2	2	2	2	2	2	2	2	2	2	2	2	2	2	2	2	2	2	2	2	2
1263	1286	1	19	161	60	1	13	2	1	2	2	2	2	1	1	1	2	3	1	1	1	2	2	1	-3	2	2	2	2	2	1	1	3	2	1	3	1	3	5	5	3	3	4	2	1	3	3	3	4
1264	1287	1	19	180	89	1	9	1	1	1	1	2	2	1	2	2	3	1	2	1	2	2	2	2	-3	2	1	2	2	3	1	1	3	1	1	1	4	1	1	5	1	1	5	1	2	3	3	3	3
1265	1288	2	18	153	53	1	9	2	2	1	1	3	2	1	2	1	2	3	2	2	2	1	2	2	-3	2	3	2	2	4	3	1	5	2	1	1	3	3	3	3	3	3	3	3	3	4	2	1	3
1266	1289	1	20	181	60	2	12	2	1	1	1	2	2	1	2	2	2	3	1	2	2	1	1	1	-3	2	2	2	3	3	1	1	4	4	3	2	1	2	2	5	2	5	1	2	3	4	3	2	2
1267	1290	2	19	150	37	2	9	2	2	1	1	2	2	1	1	1	2	2	1	2	1	1	1	1	-3	2	1	2	3	2	1	3	5	3	3	2	1	3	5	5	2	3	4	3	4	5	3	3	5
1268	1291	1	20	174	51	2	9	2	1	1	1	2	2	1	2	2	2	2	1	2	2	1	1	1	-3	1	1	2	3	3	2	1	3	2	3	3	4	1	2	2	3	3	4	2	3	3	3	4	2
1269	1292	1	18	179	69	1	9	2	1	1	1	2	2	1	2	2	2	2	2	2	2	2	1	2	-3	2	2	2	2	2	2	2	2	2	2	2	2	2	2	2	2	2	2	2	2	4	4	4	4
1270	1294	2	20	155	40	2	9	2	2	1	1	2	2	1	1	2	2	2	1	2	2	1	1	2	-3	2	2	2	2	2	1	2	2	3	2	1	1	1	3	5	2	2	3	2	2	5	4	3	2
1271	1295	2	19	176	74	1	9	2	1	1	1	2	2	1	1	2	2	1	1	2	1	1	1	2	-3	2	1	2	2	2	1	1	3	1	1	3	2	3	1	3	3	3	3	3	3	4	4	2	3
1272	1296	2	19	157	45	2	9	2	2	1	1	2	1	1	1	2	2	1	2	2	1	1	1	2	-3	1	1	2	1	2	1	2	4	4	4	1	1	1	1	3	1	1	3	3	3	4	1	2	4
1273	1297	1	18	168	55	2	9	2	1	1	1	3	2	1	1	2	2	2	1	1	1	1	2	1	-3	2	2	2	3	3	3	3	2	3	3	4	3	2	3	4	3	4	3	3	4	3	2	4	3
1274	1298	2	23	155	60	3	9	2	2	1	1	2	2	1	1	3	3	3	1	2	2	1	1	1	-3	1	1	2	1	2	1	1	4	1	1	1	2	3	3	4	1	2	2	2	2	3	5	2	4
1275	1299	1	19	175	85	1	1	1	1	1	1	2	2	1	2	2	2	2	2	2	2	1	1	1	-3	1	2	2	3	2	1	3	5	5	2	1	2	5	5	5	4	4	4	5	5	4	4	3	3
1276	1300	2	18	152	55	1	12	1	1	1	1	3	1	1	1	2	3	3	2	2	1	1	1	2	-3	1	1	2	1	1	1	1	1	1	1	2	1	2	2	3	4	4	4	1	1	4	4	4	3
1277	1301	2	20	150	41	2	9	2	2	1	1	2	2	1	1	2	2	2	1	1	2	2	1	3	1	1	1	2	3	1	1	1	1	1	3	1	1	1	1	1	2	2	1	3	3	3	4	1	3
1278	1302	1	19	175	70	2	5	1	2	1	1	2	3	1	2	3	2	2	1	1	2	1	2	3	1	2	1	2	1	1	1	1	1	1	1	1	1	1	1	1	1	1	1	1	1	5	5	5	5
1279	1303	2	20	160	50	2	5	2	2	1	1	3	1	1	1	2	2	3	1	2	2	1	1	1	-3	2	1	2	4	4	2	3	4	4	1	2	4	3	3	4	4	4	4	4	4	3	4	2	4
1280	1304	1	18	178	78	1	9	1	2	3	2	2	2	1	1	3	2	2	1	1	1	2	1	1	-3	1	2	2	2	2	3	1	4	3	2	2	3	2	3	3	1	1	3	4	4	4	3	2	3
1281	1305	2	18	170	75	1	9	1	2	3	1	1	2	1	1	1	2	2	2	2	2	1	1	3	1	2	1	2	2	3	1	2	2	2	2	2	3	2	3	4	4	4	4	2	2	4	3	3	3
1282	1306	2	18	162	86	1	9	2	1	1	1	2	2	1	1	1	2	3	1	2	2	2	2	3	2	1	2	2	4	1	1	1	5	5	5	5	5	5	5	5	5	5	5	5	5	3	5	5	5
1283	1308	2	19	164	69	1	5	1	1	3	2	1	3	1	2	1	2	2	1	2	2	1	1	3	1	3	1	2	2	1	1	2	2	2	1	1	1	1	1	2	2	2	3	2	3	5	5	2	3
1284	1309	1	18	170	75	2	8	2	2	1	1	2	2	1	1	2	2	1	1	1	1	1	2	3	-2	2	2	2	3	3	3	2	3	3	2	1	4	2	2	5	2	2	3	3	3	4	5	3	3
1285	1310	1	20	167	60	1	9	2	2	1	1	1	2	1	1	2	2	2	2	2	2	2	1	2	-3	1	1	2	2	2	2	2	3	3	1	1	2	1	1	2	4	4	4	2	1	4	2	1	3
1286	1311	2	20	156	44	3	1	2	1	1	1	2	2	1	1	1	3	3	2	2	2	1	1	1	-3	2	2	2	3	4	2	1	3	4	2	3	4	1	2	2	5	5	5	3	3	3	3	4	3
1287	1312	2	19	153	62	1	12	2	1	1	1	3	2	1	1	1	2	1	2	2	2	2	1	1	-3	2	2	2	3	2	1	2	3	3	1	1	1	1	1	2	1	1	4	2	2	5	3	1	3
1288	1313	2	19	161	57	1	5	2	2	1	1	2	2	1	1	2	2	3	1	1	2	1	1	1	-3	2	2	2	4	5	3	1	5	5	3	3	2	2	3	2	5	5	5	3	4	3	2	1	3
1289	1314	2	18	164	53	1	12	2	2	1	1	3	2	1	1	2	2	2	2	2	2	1	1	3	2	2	2	2	3	3	1	2	4	3	1	1	5	3	2	2	3	3	3	3	3	4	3	3	3
1290	1315	2	20	161	43.3	1	9	2	2	1	1	2	2	1	2	1	2	3	1	2	2	1	1	3	1	2	2	2	3	3	3	2	4	3	2	3	4	4	4	4	4	4	5	3	3	4	4	3	3
1291	1316	2	18	168	65	1	8	2	2	2	2	2	2	1	1	1	2	2	1	2	2	1	1	2	-3	1	1	2	2	3	3	1	4	4	2	2	3	3	1	2	2	2	4	3	3	3	4	3	3
1292	1317	1	21	170	75	3	9	2	1	1	1	2	2	1	1	2	2	2	2	2	2	1	1	1	-3	2	1	2	1	1	1	2	1	1	1	1	1	1	1	1	1	1	1	1	1	4	4	4	3
1293	1318	1	20	180	64	2	9	2	2	1	1	2	2	1	1	1	2	3	1	1	2	2	2	1	-3	2	1	2	3	3	3	3	3	3	3	3	3	3	3	3	3	3	3	3	3	3	3	3	3
1294	1319	2	18	160	53	1	9	2	2	1	1	2	2	1	1	2	2	2	1	2	2	1	1	2	-3	2	1	2	3	3	4	3	5	4	3	2	5	5	5	5	4	4	4	4	4	4	4	4	4
1295	1320	2	19	164	50	2	12	1	1	3	3	2	3	1	2	2	2	2	1	2	2	1	2	2	-3	2	2	2	2	2	1	2	5	5	2	3	5	5	4	4	3	3	3	4	4	3	2	1	1
1296	1321	1	20	168	70	1	13	2	2	1	1	3	2	1	1	1	2	1	2	2	1	1	1	1	-3	2	2	2	3	2	1	3	4	4	1	3	3	2	5	2	1	1	1	3	4	3	3	3	3
1297	1322	1	18	178	95	1	12	2	2	1	1	2	2	1	2	3	2	1	2	2	2	1	1	1	-3	2	1	2	3	2	1	3	3	3	2	1	1	1	1	4	1	1	3	3	2	5	3	3	5
1298	1323	1	18	176	80	1	9	2	1	1	1	2	2	1	1	2	2	3	1	1	2	1	2	2	-3	2	2	2	2	3	3	1	4	4	1	1	3	2	2	5	4	4	4	4	5	2	2	1	2
1299	1324	2	18	160	48	1	12	2	2	2	1	2	2	1	1	1	2	3	2	2	2	1	2	2	-3	2	2	1	5	2	1	1	5	3	4	1	2	1	3	4	1	1	3	2	3	4	5	2	2
1300	1325	2	17	159	55	1	1	2	2	1	1	3	1	1	1	2	2	1	1	2	2	1	1	1	-3	1	1	2	3	4	3	1	4	4	2	1	2	2	1	4	1	2	4	3	2	3	2	3	3
1301	1326	2	19	172	50	1	12	2	2	1	1	3	1	1	1	2	2	3	2	2	2	1	1	3	1	2	2	2	2	1	2	1	2	2	1	2	2	1	1	3	1	1	1	1	1	5	5	1	3
1302	1327	2	19	158	60	1	13	1	2	1	1	2	2	1	1	1	2	2	2	2	2	1	1	1	-3	1	2	2	3	4	2	1	4	3	5	5	5	3	5	5	1	1	3	4	4	3	3	1	2
1303	1328	2	18	163	81.5	1	13	2	2	1	1	2	2	1	1	2	2	1	2	2	1	1	1	2	-3	2	2	2	2	3	2	1	4	2	1	2	2	2	2	2	2	2	2	2	2	3	5	3	3
1304	1329	1	20	162	50	1	13	2	2	1	1	2	2	1	1	2	2	3	2	2	1	1	1	2	-3	2	2	2	2	1	2	2	4	3	1	2	5	2	2	5	1	3	3	2	2	4	5	1	3
1305	1330	2	18	159	49	1	1	1	2	3	1	2	2	1	1	1	2	1	1	1	1	2	2	1	-3	2	1	2	4	3	4	3	4	3	1	4	1	4	4	4	3	3	3	3	3	5	5	3	2
1306	1331	1	19	183	90	1	1	1	2	1	1	2	2	1	1	2	2	2	2	2	2	1	1	2	-3	2	1	2	3	3	2	1	2	3	3	1	4	2	2	3	1	2	3	3	4	5	3	3	4
1307	1332	2	19	161	63	1	12	1	2	1	1	2	2	1	1	2	2	2	1	1	2	1	1	1	-3	1	1	2	3	3	2	1	5	5	4	3	5	5	5	5	2	3	4	4	3	3	4	2	3
1308	1333	2	20	160	45	2	12	1	1	3	3	2	3	1	1	2	3	3	1	2	1	1	2	3	2	2	3	1	3	1	3	1	4	3	3	2	3	3	3	3	3	3	3	3	3	3	2	2	2
1309	1334	1	19	175	83	2	12	1	1	3	3	2	2	1	2	2	3	3	1	1	1	2	1	1	-3	2	2	1	5	5	4	3	3	3	3	3	3	3	3	3	3	3	3	3	3	3	3	3	3
1310	1335	1	19	165	83	2	1	2	1	1	1	1	2	1	1	2	2	1	1	1	2	1	1	1	-3	1	1	2	4	4	3	4	4	2	1	4	4	4	2	3	4	4	4	5	3	4	4	1	3
1311	1336	2	19	162.5	64	1	5	2	1	1	1	2	2	1	2	3	2	1	2	2	1	2	1	1	-3	1	1	2	2	2	1	1	3	1	3	1	1	1	1	4	1	2	3	1	3	3	2	1	2
1312	1337	2	18	163	65	1	5	1	2	1	1	2	2	1	2	2	2	2	2	2	2	1	2	1	-3	1	1	2	2	1	1	1	1	1	1	3	2	2	2	3	2	3	3	3	3	2	2	1	3
1313	1338	2	18	160	50	1	5	2	2	1	2	3	1	1	1	1	2	3	1	1	2	1	2	3	1	2	2	2	4	4	3	3	5	5	4	2	5	4	4	4	1	2	4	5	5	3	2	1	2
1314	1339	2	18	164	52	1	5	1	1	1	1	2	3	1	1	2	2	2	2	2	1	1	1	2	-3	2	2	2	2	1	1	2	2	2	2	1	2	1	2	3	3	3	2	2	2	3	3	2	3
1315	1340	1	20	183	78	2	12	1	2	2	1	2	3	3	2	2	2	2	2	2	2	2	1	2	-3	2	3	2	2	3	1	4	4	4	3	4	3	4	5	5	4	4	4	3	3	3	4	3	2
1316	1341	2	19	162	58	1	5	2	2	1	1	2	2	1	2	2	2	2	1	2	2	1	2	2	-3	2	1	2	3	2	1	2	4	5	4	2	2	3	2	4	4	4	4	2	5	3	3	2	2
1317	1342	2	19	163	50	1	5	1	2	1	1	2	2	1	2	1	2	2	2	2	2	1	1	2	-3	2	2	2	4	3	1	2	3	3	3	2	5	2	2	3	3	3	3	3	3	5	4	3	3
1318	1343	2	20	162	49	1	5	2	2	1	1	2	2	1	2	2	2	3	1	1	2	1	2	3	2	2	2	2	3	3	3	2	4	3	2	2	1	2	2	4	4	5	5	4	4	4	4	2	4
1319	1344	2	20	160	52	1	5	2	2	1	1	3	2	1	1	2	2	1	1	2	2	1	1	3	1	1	2	2	4	4	1	1	4	5	2	5	5	4	3	4	3	4	4	5	4	4	5	2	4
1320	1345	2	19	158	45	1	5	2	2	1	1	2	2	1	2	2	2	2	1	2	1	1	1	3	-2	2	2	2	4	3	2	1	5	4	1	2	1	2	3	4	2	4	4	4	4	3	2	3	2
1321	1346	2	18	153	46	1	5	2	2	1	1	2	2	1	1	2	2	2	2	2	2	1	1	1	-3	1	1	2	2	2	2	1	3	3	3	2	3	1	1	5	3	3	3	3	3	5	5	3	4
1322	1347	1	19	175	75	2	12	2	2	2	2	2	2	1	1	1	2	2	2	2	2	2	1	2	-3	2	2	2	3	3	2	2	2	3	2	3	4	3	2	4	1	1	3	2	2	4	4	4	4
1323	1348	1	21	168	57	2	9	1	1	3	3	2	3	2	3	2	3	3	1	1	1	1	2	3	2	3	3	2	5	5	5	5	5	5	5	5	5	5	5	5	5	5	5	5	5	1	1	1	1
1324	1349	2	18	160	56	1	12	2	2	1	1	2	2	1	2	2	2	3	2	2	1	1	1	2	-3	2	1	2	2	2	2	1	3	2	3	1	5	2	2	4	3	4	4	3	4	4	4	2	3
1325	1350	2	18	166	63	1	5	1	2	1	1	1	3	1	1	2	2	2	2	2	2	2	1	1	-3	2	1	2	1	1	1	1	3	3	1	1	3	1	1	1	3	3	3	1	3	4	4	4	4
1326	1351	1	22	180	98	3	8	2	1	1	1	3	2	3	2	2	2	3	1	1	1	2	1	1	-3	1	1	2	2	2	1	1	5	2	1	2	1	1	2	2	3	3	3	3	3	3	3	3	3
1327	1352	1	18	171	75	1	13	1	1	3	1	2	2	1	1	2	3	3	1	1	2	1	2	1	-3	2	2	2	1	1	1	1	3	3	1	1	1	5	1	5	5	5	5	3	2	5	3	3	2
1328	1353	2	17	164	52	1	1	1	1	2	2	2	3	1	1	1	2	2	1	1	2	1	1	2	-3	2	2	2	2	3	3	1	2	3	2	2	5	5	5	5	1	3	4	4	4	4	5	3	2
1329	1354	2	18	164	65	1	1	1	2	1	1	2	2	1	1	2	2	1	1	2	2	1	2	1	-3	2	2	2	1	1	1	1	4	3	1	1	5	2	3	3	3	5	5	3	3	5	4	1	3
1330	1355	2	18	155	40	1	1	2	2	1	1	2	2	1	1	1	2	2	2	2	2	1	1	1	-3	2	2	2	3	2	1	1	4	4	3	2	3	3	4	4	3	2	5	2	2	3	3	5	3
1331	1356	2	18	161	46	1	1	2	2	1	1	2	2	1	1	2	2	2	1	2	1	2	1	1	-3	2	2	2	4	4	3	2	5	4	5	4	5	5	3	4	2	1	5	4	5	4	3	4	2
1332	1357	2	18	168	75	1	13	2	1	1	2	2	2	1	2	1	2	2	2	2	2	1	1	1	-3	2	2	2	2	3	3	2	4	3	2	5	4	3	3	4	2	2	4	3	3	3	3	3	2
1333	1358	1	18	181	80	1	9	1	1	2	2	2	2	1	2	2	2	1	2	2	1	1	1	3	2	1	1	2	3	3	3	3	3	3	3	3	5	3	3	3	3	3	3	3	3	3	3	3	3
1334	1359	2	18	159	58	1	1	2	2	1	1	3	1	1	1	2	2	3	2	2	1	2	1	1	-3	2	2	2	3	4	1	1	4	3	3	1	2	1	1	3	1	3	5	4	3	4	4	4	3
1335	1360	2	19	163	58	1	1	2	1	2	1	2	2	1	2	2	2	2	1	1	2	1	1	2	-3	2	1	2	3	3	1	1	4	4	3	2	5	4	4	4	4	4	5	3	4	4	3	2	3
1336	1361	2	18	160	50	1	1	2	2	3	3	2	1	1	1	2	3	3	2	1	1	1	2	1	-3	2	2	2	3	3	1	1	2	2	5	1	2	1	2	3	4	4	4	2	2	4	5	3	4
1337	1362	2	18	170.5	78	1	1	2	2	1	1	2	3	1	1	2	2	3	2	2	1	1	1	1	-3	1	1	2	5	5	1	1	1	2	5	1	2	2	2	3	5	1	1	1	2	5	5	1	4
1338	1363	2	19	168	56	1	1	2	2	1	1	2	2	1	1	2	2	3	2	2	2	1	2	2	-3	2	2	2	2	2	1	2	2	2	2	2	1	2	2	2	5	5	5	3	3	4	4	5	3
1339	1364	2	18	164	70	1	1	2	1	1	1	3	1	1	1	2	2	3	1	1	1	2	2	1	-3	2	2	2	3	3	3	2	3	2	2	2	2	2	2	4	2	2	4	3	3	4	3	4	3
1340	1365	2	18	161	60	1	1	2	2	1	1	2	2	1	1	2	3	3	2	2	2	1	2	1	-3	2	2	2	3	4	2	2	4	4	3	1	3	2	2	2	5	5	5	4	5	4	4	1	3
1341	1366	2	21	163	57	4	12	2	1	1	1	2	2	1	2	1	2	2	2	2	2	1	1	2	-3	1	1	2	4	4	2	1	5	4	3	1	2	2	3	4	2	2	3	2	3	5	5	1	4
1342	1367	2	18	168	54	1	1	2	2	2	2	2	3	1	2	2	2	2	2	2	2	1	2	2	-3	2	2	2	1	1	1	1	2	2	1	2	1	1	1	3	2	1	1	1	1	4	4	4	4
1343	1368	2	19	172	60	2	1	1	2	1	2	2	1	1	1	2	3	3	1	2	2	1	2	1	-3	1	2	1	3	2	3	1	5	4	2	3	4	3	4	5	4	4	4	4	4	4	4	3	4
1344	1369	1	22	181	91.5	3	9	2	1	1	1	3	1	1	1	2	2	2	1	2	2	1	1	3	1	3	2	1	3	2	1	1	4	5	1	1	1	3	1	5	1	1	3	4	3	5	5	5	5
1345	1370	1	18	167	53	1	1	2	2	1	1	2	3	1	1	2	2	2	1	2	2	1	1	1	-3	2	1	2	1	1	1	1	2	2	1	2	4	2	2	4	3	3	3	2	2	3	3	3	3
1346	1371	1	21	180	82.5	3	9	2	2	1	1	2	2	1	1	2	2	2	2	2	2	1	1	2	-3	2	2	2	1	1	1	1	1	1	1	1	2	1	1	1	1	1	1	1	1	4	4	1	5
1347	1372	2	18	160	60	1	1	2	2	1	1	2	2	1	1	2	2	2	2	2	2	1	1	1	-3	1	1	2	2	2	1	1	2	2	2	1	1	1	1	2	1	1	3	2	2	5	5	3	4
1348	1373	2	18	160	48	1	1	2	2	1	1	2	2	1	2	2	2	1	2	2	2	1	1	1	-3	2	2	2	4	3	1	1	3	2	2	3	5	4	4	4	3	3	2	3	3	4	3	3	3
1349	1374	2	19	162	48	1	1	2	2	1	1	2	2	1	1	2	2	1	1	1	2	2	1	1	-3	2	2	2	3	3	3	3	3	3	3	3	3	3	3	3	3	3	3	3	3	3	3	3	3
1350	1375	2	22	162	43	3	13	2	2	1	1	2	2	1	2	1	2	3	1	2	2	1	2	1	-3	3	2	2	1	1	1	1	3	1	2	1	1	1	1	1	1	4	4	1	2	3	5	1	3
1351	1376	2	18	160	46	1	5	2	2	1	1	2	2	1	1	2	2	2	1	2	1	1	1	1	-3	2	1	2	3	2	1	1	3	3	1	2	3	3	2	3	2	3	3	3	3	3	3	1	5
1352	1377	2	19	157	43	1	5	2	2	1	1	2	2	1	2	2	2	2	2	2	1	1	1	3	1	1	1	2	3	3	3	2	4	4	1	3	4	2	1	2	3	3	4	3	4	4	4	2	2
1353	1378	1	18	188	75	1	5	2	2	1	1	2	2	1	2	2	2	3	2	1	2	2	1	2	-3	2	2	2	3	2	1	2	5	3	3	2	3	2	2	3	4	4	3	4	4	4	4	3	4
1354	1379	2	18	161	50	1	1	2	2	1	1	3	2	1	1	2	2	3	2	1	1	2	1	1	-3	3	3	2	2	1	1	1	5	4	1	1	1	1	1	5	1	1	1	1	5	5	1	5	5
1355	1380	2	21	155	52	1	5	2	2	1	1	2	2	1	2	1	3	3	2	2	2	1	2	2	-3	2	2	2	3	3	4	3	4	4	3	1	4	1	2	1	4	3	3	3	4	3	2	1	3
1356	1381	2	18	156	46	1	12	2	2	1	1	2	2	1	1	1	2	2	2	2	2	1	1	1	-3	1	1	2	1	2	1	1	2	2	4	1	1	1	3	4	5	5	5	3	3	5	2	2	2
1357	1382	1	18	175	52	1	5	1	2	2	1	2	2	1	2	2	2	2	2	2	2	2	1	2	-3	1	1	2	3	3	3	4	4	3	3	1	4	2	2	3	2	3	2	3	3	5	4	4	4
1358	1383	2	19	170	54	1	12	2	1	1	1	3	2	1	1	1	2	1	2	2	2	1	1	3	2	2	1	2	2	2	1	3	4	4	3	2	5	1	3	4	2	2	3	2	3	4	4	3	3
1359	1384	2	18	166	65	1	1	1	1	3	3	2	2	1	1	1	2	2	2	2	2	1	1	1	-3	2	2	2	3	4	2	1	3	3	1	2	4	2	4	3	4	4	4	3	3	4	4	2	3
1360	1385	1	18	172	53	1	5	1	2	1	1	2	2	2	2	2	2	1	1	1	1	1	1	3	1	1	1	2	2	1	1	1	1	1	1	3	5	3	1	4	5	4	4	1	1	5	5	1	3
1361	1386	2	18	162	60	1	9	1	1	1	1	2	2	1	1	2	2	2	1	2	2	1	1	2	-3	1	1	2	3	3	3	3	3	3	3	3	3	3	3	3	3	3	3	3	3	3	3	3	3
1362	1387	2	18	173	48	1	5	1	2	1	1	2	2	1	2	2	2	3	1	1	2	2	2	2	-3	3	2	2	2	4	1	1	4	3	1	5	5	5	5	5	2	2	5	3	4	5	5	4	2
1363	1388	2	18	175	68	1	13	2	1	1	2	3	2	1	1	1	2	1	2	2	2	1	1	1	-3	2	2	2	3	4	1	1	3	2	2	2	2	2	3	3	3	3	3	3	3	3	3	3	3
1364	1389	2	18	161	57	1	1	2	1	1	2	2	2	1	1	3	2	1	1	1	2	1	2	1	-3	1	2	1	3	3	4	1	4	5	3	1	5	4	4	5	5	5	5	5	5	5	3	1	4
1365	1390	2	19	160	53	1	1	1	1	2	2	2	2	1	1	3	2	2	1	2	2	1	1	2	-3	2	2	1	2	3	3	3	3	3	3	3	3	3	3	3	3	3	3	3	3	3	3	3	3
1366	1391	1	18	165	53	1	5	2	1	3	1	2	2	1	1	2	2	2	2	2	1	1	1	2	-3	1	1	2	3	3	3	1	3	1	3	1	1	1	1	1	4	4	3	3	3	3	4	1	5
1367	1392	2	19	156	45	1	1	1	1	1	1	2	2	1	1	1	3	3	1	2	2	2	2	2	-3	1	1	2	2	2	1	1	1	1	1	2	5	5	5	5	5	5	5	3	3	4	4	2	2
1368	1393	1	20	183	85	1	5	1	2	1	1	2	2	1	1	3	2	3	2	2	2	2	2	3	2	2	1	1	1	2	3	2	3	2	3	3	2	2	3	3	4	3	2	4	4	2	2	4	2
1369	1394	1	21	170	75	3	9	2	2	1	1	2	2	1	2	2	2	2	2	2	2	1	2	2	-3	2	1	2	3	3	1	1	2	2	2	3	2	2	2	4	3	3	3	3	3	4	4	2	3
1370	1395	2	18	167	57.5	1	9	2	2	1	1	2	2	1	1	2	2	2	1	2	2	1	2	1	-3	2	2	2	3	3	1	1	4	2	2	2	3	1	1	2	4	4	4	4	4	4	4	4	3
1371	1396	2	18	165	60	1	1	1	2	2	2	2	1	1	1	2	2	3	2	2	2	2	2	1	-3	2	1	2	2	2	2	1	2	2	2	2	2	2	2	2	2	2	2	2	2	4	4	2	4
1372	1397	2	18	160	46	1	5	2	2	3	3	1	3	1	1	3	2	2	2	2	2	1	1	2	-3	2	2	2	1	1	1	1	2	2	2	2	1	2	1	2	2	2	2	2	2	5	5	4	4
1373	1398	2	19	160	90	1	5	2	2	1	1	2	2	1	1	1	2	2	1	2	2	1	1	3	1	1	1	2	2	2	2	1	4	3	3	1	2	1	1	3	2	2	2	3	3	3	4	2	3
1374	1399	1	22	174	74	3	9	1	2	1	1	3	2	2	2	3	2	3	1	2	2	1	1	2	-3	1	1	2	2	3	1	2	3	3	1	1	1	1	1	2	1	2	5	3	2	5	5	1	4
1375	1400	2	19	157	47.5	1	12	2	1	2	1	2	2	1	1	2	2	2	2	1	2	2	1	1	-3	2	2	2	3	2	1	1	1	2	1	1	1	1	1	4	2	2	3	3	3	5	4	1	3
1376	1401	2	19	168	57	1	1	2	2	1	1	2	2	1	1	1	2	1	2	2	2	1	1	1	-3	2	3	1	2	4	2	1	4	4	4	4	5	4	4	5	5	5	4	3	4	3	4	4	3
1377	1402	1	22	179	75	3	9	2	2	1	1	2	2	1	1	2	2	2	1	2	2	1	2	3	1	1	1	2	1	3	1	1	1	1	1	1	1	1	1	5	1	1	1	1	1	5	5	5	5
1378	1403	2	18	156	44	1	1	1	2	1	2	1	2	1	1	3	2	1	1	2	1	2	1	3	1	2	1	2	1	1	1	1	3	3	2	1	2	1	1	3	4	4	3	3	5	3	5	5	3
1379	1404	1	22	175	80	3	9	2	2	1	1	3	1	1	2	2	2	1	1	1	2	1	1	1	-3	2	2	2	2	1	2	1	4	3	4	2	2	1	1	1	1	1	2	3	5	3	3	2	2
1380	1405	2	19	155	48	1	5	2	2	1	1	2	2	1	2	2	1	1	2	1	2	1	1	3	1	2	1	2	1	1	1	2	5	4	3	1	5	4	4	4	5	5	5	3	4	4	5	3	4
1381	1406	2	19	156	56	1	1	2	2	1	1	2	2	1	1	2	2	2	2	2	2	1	1	1	-3	2	2	2	2	2	1	2	2	2	1	2	1	1	1	4	2	2	2	2	2	3	3	2	3
1382	1407	1	20	185	50	4	11	2	1	1	1	1	2	1	1	3	3	2	2	2	2	1	1	3	1	1	1	2	1	2	1	1	3	2	2	1	1	2	2	3	2	3	3	2	2	3	4	3	3
1383	1408	2	18	168	49	1	1	2	1	1	1	2	2	1	2	2	2	1	1	2	2	1	1	3	1	1	1	2	3	2	3	2	3	2	2	2	4	2	2	4	3	3	3	2	2	4	4	3	4
1384	1409	2	18	173	65	1	1	1	2	1	1	1	2	1	1	1	2	2	2	1	2	2	1	1	-3	1	1	2	1	1	1	1	1	1	1	3	2	2	2	2	3	3	3	1	1	5	5	3	5
1385	1410	2	18	165	60	1	5	1	2	1	1	2	1	1	1	2	2	1	2	2	2	1	1	1	-3	2	2	2	4	4	4	1	4	4	1	2	4	4	4	4	4	4	4	2	4	3	2	4	3
1386	1411	2	18	165	55	1	1	2	2	1	1	2	2	1	2	2	2	2	1	1	1	1	1	3	1	2	1	2	1	1	3	1	4	4	1	1	3	5	4	4	5	5	5	4	4	4	3	1	4
1387	1412	2	18	168	57	1	12	2	2	2	1	1	2	1	2	2	2	1	1	1	1	1	1	3	1	1	2	2	2	2	1	1	2	3	4	1	5	5	5	5	5	2	5	5	5	4	5	3	3
1388	1413	2	17	168	69	1	5	2	2	1	1	2	2	1	1	2	2	2	1	1	2	1	1	1	-3	2	2	2	4	4	3	1	4	5	3	2	1	2	2	3	4	4	5	5	5	4	3	3	2
1389	1414	2	19	171	50	1	5	2	2	3	3	1	2	1	1	2	2	1	1	2	2	1	1	1	-3	1	1	2	2	2	1	2	5	4	1	1	4	1	1	3	3	4	4	3	3	4	4	3	3
1390	1415	2	18	155	57	1	5	2	2	1	1	2	2	1	1	1	2	3	2	2	2	1	1	1	-3	2	2	2	2	2	2	2	4	3	2	3	4	3	2	4	4	4	5	2	2	4	3	3	3
1391	1416	2	18	158	65	1	5	1	1	1	1	2	2	1	1	2	2	2	1	1	2	1	2	1	-3	2	2	2	3	3	4	1	4	4	3	1	5	3	2	4	4	4	4	3	3	3	3	3	2
1392	1417	2	18	160	60	1	5	1	1	3	3	1	3	1	2	1	3	1	1	2	2	1	1	3	1	1	1	2	1	1	1	1	1	1	1	1	1	1	1	1	1	1	1	1	1	1	1	1	1
1393	1418	2	17	162	92	1	5	2	2	1	1	2	1	1	2	1	2	2	1	2	1	1	1	2	-3	2	1	2	3	3	2	1	3	2	4	1	1	1	2	2	1	1	2	1	2	4	4	3	4
1394	1419	2	18	162.5	70	1	12	1	1	2	1	2	2	1	1	2	2	1	2	2	1	1	1	2	-3	1	1	2	2	2	1	1	1	1	1	1	1	1	1	1	2	3	4	3	2	4	5	2	4
1395	1420	1	19	172	80	2	12	1	1	3	2	2	3	1	2	3	2	1	2	2	2	1	1	1	-3	3	1	2	1	1	5	1	2	1	5	3	1	1	1	1	1	1	1	1	3	5	5	5	5
1396	1421	2	18	168	54	1	12	1	2	2	2	2	2	1	1	1	2	2	2	2	2	2	1	1	-3	3	2	2	3	3	3	2	4	4	3	4	5	5	5	5	5	4	4	5	5	3	2	2	3
1397	1422	2	20	155	45	2	1	1	2	1	1	2	2	1	1	2	2	3	1	2	2	1	1	2	-3	2	2	2	3	3	1	1	3	1	1	3	1	1	3	1	4	4	4	4	4	3	4	3	4
1398	1423	2	19	160	45	1	9	2	2	1	1	2	2	1	1	2	2	2	2	2	2	1	1	1	-3	2	2	2	2	2	2	2	2	2	2	2	4	2	2	2	4	4	4	3	4	4	4	3	3
1399	1424	1	19	178	58	1	13	2	2	1	1	2	2	1	1	2	1	2	1	2	1	1	1	2	-3	1	1	2	1	1	1	2	3	2	2	1	1	1	1	1	1	1	1	1	1	4	5	2	5
1400	1425	1	18	173	53	1	13	2	2	1	1	2	2	1	1	2	2	3	2	2	2	1	2	2	-3	2	2	2	3	3	1	1	3	3	1	2	3	1	3	4	3	3	3	3	3	4	5	1	3
1401	1426	2	19	160	50	1	12	2	2	1	1	2	2	1	1	1	2	2	1	1	1	1	2	1	-3	2	2	1	2	1	2	3	3	2	2	1	2	1	1	2	2	2	2	3	2	3	3	3	3
1402	1427	1	40	165	80	4	5	1	1	1	1	2	2	1	2	2	2	2	1	1	1	1	2	2	-3	2	2	1	4	4	4	4	4	4	4	4	4	4	4	4	4	4	4	4	4	4	4	4	4
1403	1428	2	21	160	55	2	7	2	2	1	1	2	1	1	1	3	2	2	2	2	1	1	1	3	1	1	1	2	1	1	1	1	1	1	1	2	1	1	1	2	2	2	4	1	1	4	4	4	4
1404	1429	2	17	170	90	2	7	1	2	1	1	3	1	1	1	3	3	3	2	2	2	2	1	2	-3	1	3	2	3	1	1	4	4	4	4	4	4	4	4	4	4	4	4	4	4	1	1	1	1
1405	1430	2	19	165	50	2	6	2	2	1	1	3	1	1	1	3	3	1	2	2	2	2	1	1	-3	2	1	2	1	1	1	2	1	1	1	1	1	1	1	1	1	1	1	1	1	1	1	1	1
1406	1431	2	19	162	55	2	7	2	2	1	1	3	2	1	2	2	2	3	1	1	1	2	2	1	-3	2	2	2	3	3	3	3	3	3	3	3	3	3	3	3	3	3	3	3	3	3	3	3	3
1407	1432	2	19	170	64	2	7	2	2	1	1	3	1	1	1	2	2	3	2	2	2	2	2	1	-3	3	1	2	1	1	1	1	1	1	1	1	1	1	1	1	1	1	1	1	1	1	1	1	1
1408	1433	2	19	163	80	2	13	1	1	1	1	2	3	1	1	3	1	1	2	2	2	2	1	1	-3	1	1	2	1	1	1	1	1	1	1	1	1	1	1	1	1	1	1	1	1	5	5	5	5
1409	1434	1	17	170	52	1	6	2	2	1	1	2	1	1	1	3	3	3	1	1	1	2	3	1	-3	2	3	1	5	5	5	5	5	5	5	5	5	5	5	5	5	5	5	5	5	5	5	5	5
1410	1435	2	19	163	52	2	7	2	2	2	2	2	1	1	1	2	2	2	2	2	2	1	1	2	-3	1	1	1	1	1	1	1	1	1	1	1	1	1	1	1	1	1	1	1	1	1	1	1	4
1411	1436	2	18	165	46	2	7	2	2	1	1	2	3	1	1	1	2	2	2	2	2	1	1	2	-3	2	2	2	1	1	1	1	1	1	1	1	1	1	1	1	1	1	1	1	1	4	3	4	4
1412	1437	2	20	163	49	2	7	1	1	1	1	1	2	1	1	2	2	2	2	2	1	1	1	2	-3	1	1	2	1	1	1	2	1	1	1	1	1	1	1	1	1	1	1	1	1	5	5	1	3
1413	1438	2	18	162	52	2	7	2	2	1	1	2	1	1	2	2	2	1	2	2	2	2	1	1	-3	2	2	2	1	1	1	1	1	1	1	1	1	1	1	1	1	1	1	1	1	1	1	1	1
1414	1439	2	19	158	54	2	7	2	2	1	1	2	2	1	1	1	2	2	1	1	1	1	1	3	1	2	2	2	3	4	3	2	2	2	2	1	1	1	1	1	2	2	2	2	2	4	4	4	2
1415	1440	2	20	165	50	2	7	2	2	1	1	2	1	1	1	2	3	3	1	1	1	1	2	1	-3	2	2	2	1	1	1	1	2	2	1	2	4	2	2	3	4	4	4	4	4	1	1	2	1
1416	1441	2	20	165	55	2	7	2	2	1	1	3	1	1	1	2	2	3	1	1	2	2	2	1	-3	2	2	2	2	4	2	4	2	2	2	2	2	2	2	2	2	2	2	2	2	2	2	2	2
1417	1442	2	17	165	60	2	7	2	2	1	1	2	2	1	1	2	2	2	2	2	2	1	1	2	-3	2	2	2	2	2	2	2	2	2	2	2	2	2	2	2	2	2	2	2	2	4	3	2	3
1418	1443	2	19	168	65	2	6	2	2	1	1	2	2	1	2	3	2	3	1	1	1	1	1	2	-3	1	1	2	3	3	1	2	4	3	3	4	5	1	5	3	2	3	4	3	3	3	3	1	3
1419	1444	2	19	168	60	2	13	2	2	1	1	2	2	1	1	2	3	3	1	2	2	1	1	1	-3	2	1	1	2	2	2	2	2	3	2	3	2	3	2	3	2	2	3	2	2	3	2	2	3
1420	1445	2	18	160	54	2	7	2	2	1	1	2	2	1	1	3	2	1	2	2	1	1	1	2	-3	1	1	2	1	2	1	1	1	1	1	1	1	1	1	1	1	1	1	1	1	4	3	1	5
1421	1446	2	18	160	45	2	7	1	2	2	1	1	2	3	2	1	2	2	2	2	2	1	2	3	1	1	3	1	2	2	1	2	3	4	4	4	4	3	3	3	3	3	3	3	3	3	3	3	3
1422	1447	2	20	153	46	2	7	2	2	1	1	2	1	1	2	2	2	2	1	1	1	1	1	3	1	2	2	2	4	4	4	2	4	3	4	3	4	3	3	4	2	2	3	3	3	3	3	3	2
1423	1448	2	18	175	54	3	7	1	2	2	2	2	2	2	2	2	2	3	2	2	2	1	1	2	-3	2	2	2	1	2	1	1	3	3	1	2	3	2	2	5	4	2	4	2	2	2	2	2	2
1424	1449	2	20	165	52	2	7	2	2	1	1	2	2	1	1	3	2	2	1	2	1	2	1	1	-3	1	1	2	1	1	1	1	1	1	1	1	1	1	1	1	1	1	1	1	1	4	4	4	4
1425	1450	2	19	162	54	2	7	2	2	1	1	2	2	1	2	3	2	2	1	1	2	1	1	2	-3	1	1	2	2	2	2	3	2	2	2	2	2	1	1	2	2	2	2	2	2	3	3	3	3
1426	1451	2	20	166	55	2	7	2	1	1	1	2	2	1	2	2	3	3	2	2	1	1	1	1	-3	1	1	2	1	1	1	1	1	1	5	5	5	1	1	5	1	1	5	1	1	1	1	1	1
1427	1452	2	17	172	50	1	7	1	2	1	1	2	2	1	1	2	3	2	2	1	1	2	1	2	-3	1	1	2	1	1	1	2	2	2	2	2	2	3	1	3	2	2	1	1	1	5	5	5	5
1428	1453	2	18	172	95	2	7	2	2	1	1	3	2	1	1	2	2	2	2	2	2	2	1	2	-3	1	1	2	2	2	2	2	2	2	2	2	2	2	2	2	2	2	2	2	2	4	4	4	4
1429	1454	2	19	158	49	2	7	2	1	1	1	2	2	2	1	1	2	2	1	1	2	1	2	2	-3	1	1	2	3	3	1	2	3	3	3	3	3	3	3	3	3	3	3	3	3	3	3	1	3
1430	1455	2	19	161	96	2	7	2	2	1	1	2	1	1	1	1	2	1	2	2	2	1	1	3	1	1	1	2	5	4	1	1	1	1	5	2	1	1	1	1	2	2	4	1	1	4	5	1	2
1431	1456	2	18	160	47	2	7	2	2	3	1	2	2	1	1	3	2	2	2	2	2	2	1	1	-3	2	2	2	1	1	1	3	1	1	1	1	1	1	1	1	1	1	1	1	1	3	3	3	3
1432	1457	2	18	162	54	1	7	2	2	1	1	1	2	3	2	1	1	2	1	1	1	2	1	3	2	1	1	2	4	4	4	5	4	2	3	4	4	4	4	4	4	4	4	4	4	4	4	4	4
1433	1458	2	19	163	68	2	7	2	2	1	1	2	1	1	2	2	2	2	2	2	2	1	1	2	-3	2	2	2	2	3	1	2	3	2	1	3	3	3	3	2	3	3	3	3	3	3	4	2	3
1434	1459	1	18	183	63	1	13	2	2	1	1	2	3	2	1	2	2	2	1	1	1	2	2	3	1	2	3	1	5	5	5	4	5	5	5	5	5	5	5	5	5	5	5	5	5	2	5	5	3
1435	1460	2	17	170	57	2	7	2	2	2	2	2	1	1	1	3	2	1	2	2	2	1	1	2	-3	1	1	2	1	1	1	1	1	1	1	1	1	1	1	1	1	1	2	1	1	5	4	2	4
1436	1461	2	19	163	62	2	7	1	2	2	2	2	1	2	2	2	2	3	1	1	2	1	1	3	1	2	2	1	5	5	5	1	5	5	5	5	5	5	5	5	5	5	5	5	2	3	3	3	3
1437	1462	2	19	168	65	2	7	2	2	1	1	2	2	1	1	2	2	2	1	1	2	2	2	2	-3	2	2	2	1	1	1	1	1	1	1	1	1	1	1	1	1	1	1	1	1	3	3	3	3
1438	1463	2	18	156	58	2	7	1	2	1	1	2	1	1	1	3	2	2	2	2	2	2	2	1	-3	2	2	2	1	1	1	1	1	1	1	1	1	1	1	1	2	1	1	1	1	1	1	1	1
1439	1464	2	18	160	65	2	7	2	2	1	1	2	2	1	1	1	2	3	2	2	2	1	2	1	-3	2	2	2	3	3	3	1	4	4	4	3	1	1	3	3	1	3	5	3	3	3	1	1	1
1440	1465	2	18	165	58	2	7	2	2	1	1	3	1	1	2	2	3	3	1	1	2	1	2	2	-3	2	2	2	1	2	1	3	2	1	1	1	1	1	1	1	2	2	2	2	1	5	5	1	4
1441	1466	2	19	168	58	2	7	2	2	1	1	2	1	1	1	3	2	2	1	2	2	1	2	2	-3	2	2	2	2	2	2	2	2	2	2	4	4	4	4	4	2	2	4	2	2	3	2	3	4
1442	1467	2	18	157	60	1	7	2	2	1	1	2	2	1	1	1	2	1	1	2	2	1	1	3	1	2	2	2	4	4	2	1	4	3	2	3	5	5	5	5	5	5	5	4	3	3	5	5	3
1443	1468	2	19	163	50	2	6	1	2	2	1	3	2	1	1	3	2	2	2	2	2	2	2	3	3	2	2	2	3	3	3	2	3	3	3	4	4	3	3	3	3	3	3	3	3	3	3	2	3
1444	1469	1	18	175	75	1	13	2	2	1	1	2	2	3	2	3	2	2	1	1	1	2	1	3	1	1	1	2	2	2	1	1	1	1	3	2	1	1	1	2	1	1	1	1	1	5	5	1	5
1445	1470	2	19	162	45	2	7	2	2	1	1	2	1	1	1	3	1	1	2	2	2	2	1	1	-3	1	1	2	2	2	2	3	2	2	2	2	2	2	2	2	2	2	2	2	2	4	4	4	4
1446	1471	2	18	165	55	2	7	1	2	1	1	2	2	1	1	2	1	1	2	2	2	1	1	3	1	1	1	2	3	3	1	3	3	3	3	3	3	3	3	3	3	3	3	3	3	4	4	1	4
1447	1472	2	20	158	53	2	7	2	1	1	1	2	3	1	1	2	2	2	2	2	2	1	1	2	-3	1	1	2	1	1	1	1	1	1	1	1	1	1	1	1	1	1	1	1	1	5	5	3	5
1448	1473	2	19	170	60	2	7	2	2	1	1	2	1	1	1	2	2	2	1	1	1	1	2	1	-3	2	3	2	4	4	4	1	3	3	3	2	2	3	3	2	4	4	4	4	4	4	3	2	3
1449	1474	2	18	174	60	2	7	2	2	1	1	2	1	1	2	3	3	3	1	1	1	1	2	2	-3	2	2	2	3	4	1	1	3	1	2	5	1	1	1	1	5	5	5	2	3	4	4	2	4
1450	1475	2	20	158	55	2	6	1	2	3	3	1	3	1	1	2	2	1	1	1	2	2	2	3	2	2	2	2	2	2	2	1	2	2	2	1	5	4	3	2	5	5	5	5	5	2	4	2	3
1451	1476	2	18	168	58	2	7	2	2	1	1	2	1	1	1	2	2	3	1	2	2	2	1	2	-3	2	1	2	3	3	3	4	3	3	3	2	3	1	3	1	2	3	4	3	3	4	4	4	3
1452	1477	2	21	160	45	2	7	2	2	1	1	2	2	1	2	1	2	2	1	2	1	1	1	2	-3	2	2	2	4	3	1	1	5	5	5	4	5	5	5	4	5	5	5	5	3	3	5	5	3
1453	1478	2	18	160	55	1	6	2	2	1	1	2	3	1	2	2	2	2	1	1	2	2	2	1	-3	2	2	2	2	3	2	2	3	3	2	1	2	2	3	2	3	3	4	3	3	4	2	2	2
1454	1479	2	19	162	46	2	6	2	2	1	2	2	2	1	2	2	2	2	1	2	2	1	2	2	-3	1	1	2	2	4	1	3	3	3	3	2	2	1	2	3	2	2	3	3	3	3	3	3	3
1455	1480	2	17	165	55	2	7	2	2	1	1	2	2	2	2	1	2	2	2	2	2	1	1	2	-3	2	2	2	3	3	3	3	2	3	2	3	3	2	2	3	2	2	2	2	2	3	2	2	2
1456	1481	2	19	166	58	2	7	1	1	1	1	2	2	2	2	3	2	2	1	2	2	1	1	3	1	2	1	2	3	3	2	2	2	4	2	4	1	3	3	3	2	2	2	2	2	4	4	3	3
1457	1483	1	18	180	55	2	7	2	2	1	1	2	1	2	2	3	2	2	1	1	1	1	2	2	-3	1	1	1	4	4	1	3	3	3	3	3	4	1	2	4	2	2	5	4	4	5	5	4	3
1458	1484	1	19	173	62	2	13	2	2	1	1	2	2	1	2	1	1	3	1	1	1	1	1	1	-3	2	1	2	3	3	3	4	3	3	3	3	3	3	3	3	4	4	3	3	3	3	3	3	3
1459	1485	2	17	173	80	1	7	1	1	3	3	2	1	1	1	2	3	3	2	1	2	2	2	1	-3	3	3	1	5	5	5	4	5	5	3	3	4	1	5	2	4	4	5	3	2	2	2	3	2
1460	1486	2	20	160	42	2	7	2	2	1	1	3	1	1	1	3	3	1	2	2	2	1	1	3	1	2	2	2	3	2	2	1	3	3	2	1	4	2	2	3	3	3	4	3	3	3	3	3	2
1461	1487	2	19	160	70	2	7	2	2	1	1	2	2	2	2	1	2	2	2	2	2	1	2	3	1	2	1	2	1	2	1	1	2	2	2	2	2	1	2	3	1	1	3	2	3	3	3	3	3
1462	1488	2	20	165	73	2	7	2	2	1	1	2	2	2	2	2	2	2	1	1	2	2	2	3	1	2	2	2	3	2	1	4	4	3	2	2	2	3	2	4	3	4	3	2	2	5	5	2	4
1463	1489	2	19	160	96	2	6	1	1	3	2	2	1	1	1	3	2	2	2	2	2	2	2	3	1	2	1	2	3	3	3	2	3	3	3	3	3	3	3	3	3	3	3	3	3	3	3	2	3
1464	1490	2	19	165	60	2	7	2	2	1	1	2	2	1	1	2	3	3	2	2	2	2	2	3	1	2	2	2	3	3	4	2	3	3	2	3	4	2	2	2	3	3	3	3	3	3	3	3	3
1465	1491	2	19	158	77	2	7	2	2	1	1	3	1	1	1	1	2	2	1	2	2	1	1	2	-3	2	2	2	1	2	1	1	2	4	2	1	4	1	5	5	1	3	2	2	4	4	3	1	3
1466	1492	2	17	171	55	1	7	2	2	1	1	2	2	1	1	2	2	2	1	1	2	1	1	2	-3	1	1	2	2	2	2	2	2	2	2	2	2	2	2	2	2	2	2	2	2	2	2	2	2
1467	1493	2	20	172	60	2	7	2	2	1	1	3	2	1	1	3	2	2	2	2	2	1	1	3	2	2	2	2	2	1	1	1	2	1	2	2	2	1	2	2	2	2	2	2	2	4	4	4	4
1468	1494	1	18	178	61	1	7	2	2	1	1	3	2	3	2	2	2	3	1	1	2	2	2	3	1	2	1	2	2	1	1	2	2	1	2	1	1	2	2	2	1	1	4	2	1	4	4	4	3
1469	1495	2	20	158	56.5	2	7	2	2	1	1	3	1	1	1	2	2	1	1	2	2	2	1	2	-3	1	1	2	2	3	1	5	4	4	3	1	4	2	1	5	1	4	4	5	5	4	4	4	4
1470	1496	2	17	171	95	2	7	2	2	1	1	2	2	1	1	3	2	2	2	2	2	1	2	2	-3	2	2	2	3	3	1	3	2	2	2	2	1	1	3	5	1	4	2	2	2	3	3	1	3
1471	1497	2	20	165	47	2	7	2	2	1	1	3	1	1	1	2	2	2	1	1	1	1	2	3	1	2	2	2	3	2	1	3	2	1	1	1	2	1	1	2	2	2	3	1	2	3	5	1	3
1472	1498	2	17	150	74	1	7	1	2	2	2	2	2	1	2	2	2	3	2	2	2	1	1	3	1	1	1	2	2	2	1	1	5	5	5	1	5	4	4	5	1	3	5	2	2	5	5	1	3
1473	1499	2	19	168	65	2	7	2	2	2	1	2	3	1	2	2	2	2	1	2	1	1	1	2	-3	2	2	2	1	1	1	2	3	3	3	4	4	3	3	4	2	3	3	3	3	4	5	4	3
1474	1500	2	19	165	63	2	13	2	2	1	2	3	1	1	1	2	2	2	1	1	1	2	2	1	-3	2	2	2	3	3	3	5	3	3	3	3	3	3	3	3	3	3	3	3	3	4	4	2	3
1475	1501	2	19	162	53	2	7	2	2	1	1	2	2	2	2	1	2	2	2	2	2	2	1	2	-3	1	1	2	2	2	1	1	2	2	1	3	2	2	2	4	4	4	4	3	3	3	5	3	3
1476	1502	2	19	158	48	2	13	2	2	1	1	2	1	1	1	2	1	3	2	2	2	2	1	2	-3	2	2	2	2	3	2	1	2	2	2	2	2	2	2	4	3	3	3	3	3	3	3	1	3
1477	1503	2	20	166	55	1	7	2	2	1	1	2	2	1	1	2	2	2	1	1	1	1	1	1	-3	1	1	2	1	1	1	1	1	1	1	2	2	3	2	2	2	2	2	2	2	4	4	4	4
1478	1504	2	17	160	58	1	13	2	2	1	1	2	1	1	1	2	1	1	2	1	2	1	1	3	1	1	1	2	2	1	1	2	1	1	3	2	1	1	1	2	2	3	3	1	1	5	5	3	4
1479	1505	2	18	164	55	1	7	2	2	1	1	2	2	1	2	2	2	3	1	1	2	1	1	3	1	2	2	2	2	2	1	2	2	1	1	2	5	5	5	5	5	5	5	2	1	2	5	1	1
1480	1506	1	19	177	58.5	2	7	1	2	1	1	2	2	1	1	3	2	2	2	2	2	1	1	1	-3	2	2	2	2	2	1	1	3	1	2	1	1	1	1	2	2	2	2	1	1	3	5	2	3
1481	1508	2	20	159	53	2	13	1	2	1	1	3	1	1	3	1	1	3	1	1	2	2	2	3	2	2	2	2	3	4	3	5	5	5	5	3	5	5	5	4	5	5	5	5	5	3	3	3	3
1482	1509	2	20	161	50	2	7	2	2	3	2	2	2	1	2	1	2	2	2	2	2	1	1	3	2	2	2	2	4	3	1	4	4	2	3	1	4	1	1	3	5	5	5	1	2	4	4	3	3
1483	1510	2	21	163	46	2	7	2	2	1	1	2	2	1	2	3	2	2	2	2	2	1	1	3	1	2	2	2	2	2	1	3	3	2	3	3	2	2	2	3	3	3	3	2	2	4	5	2	3
1484	1511	2	19	166	51.5	2	6	2	2	1	1	2	2	1	1	2	2	2	1	2	2	1	2	2	-3	1	2	2	2	2	2	2	2	2	2	2	2	2	2	2	2	2	2	2	2	2	1	2	2
1485	1512	2	19	165	60	1	7	2	1	1	1	2	2	1	1	2	3	3	1	1	1	2	1	2	-3	1	1	2	2	2	1	2	3	2	2	2	1	2	2	5	1	1	4	1	1	5	5	2	4
1486	1513	2	18	168	80	2	7	2	2	1	1	3	2	1	1	1	1	1	2	2	2	2	1	1	-3	1	1	2	2	3	1	2	2	2	4	1	2	1	4	4	1	3	3	4	4	5	5	2	3
1487	1514	2	18	169	65	1	13	1	2	1	1	2	3	1	1	3	2	1	1	2	2	1	1	3	2	1	1	2	1	1	1	1	2	1	1	3	5	5	1	4	5	5	5	3	1	5	5	3	5
1488	1515	2	18	163	54	1	7	2	2	1	1	2	1	2	1	2	2	3	2	2	2	2	2	3	2	1	1	2	3	3	1	4	4	5	3	5	2	5	2	5	2	3	5	2	3	3	5	1	3
1489	1516	2	18	150	90	2	7	2	1	1	1	2	2	1	1	1	2	2	2	2	2	2	2	1	-3	1	1	2	3	4	1	3	5	3	5	3	3	3	3	3	3	3	4	3	3	3	2	3	2
1490	1517	2	19	157	50	2	7	2	2	2	1	2	1	1	2	3	1	1	2	2	2	1	1	3	1	1	1	2	2	3	1	1	4	2	2	1	1	1	1	3	1	2	2	1	1	5	5	2	5
1491	1518	2	20	172	60	2	7	1	2	1	1	2	1	1	1	1	2	3	2	2	2	2	2	3	1	1	1	2	2	1	1	5	3	2	2	2	2	2	2	2	2	2	2	2	2	2	1	2	2
1492	1519	2	18	160	96	1	13	2	2	1	1	2	2	1	1	3	1	1	2	2	2	1	2	2	-3	1	1	2	3	1	1	1	1	1	1	1	1	1	1	2	1	1	1	1	1	3	3	1	3
1493	1520	2	17	167	66	1	7	2	2	1	1	2	2	1	1	1	2	2	2	2	1	1	2	2	-3	1	1	2	3	2	1	1	5	5	5	1	5	3	3	5	2	2	2	2	2	4	5	2	2
1494	1521	2	19	160	54	2	7	2	2	1	1	2	2	1	1	2	3	3	1	1	1	1	2	3	2	2	2	2	3	3	1	4	5	5	1	4	2	4	4	3	5	5	5	4	4	4	4	3	2
1495	1522	2	17	169	65	1	6	1	2	3	3	3	3	1	1	1	2	2	2	1	2	1	2	1	-3	3	2	2	4	4	4	3	4	3	2	3	3	4	4	5	2	2	4	3	4	3	3	4	2
1496	1523	2	19	164	48	2	7	2	2	1	1	2	2	1	1	3	2	2	2	1	2	1	2	2	-3	1	1	2	3	2	1	2	3	3	4	5	5	3	2	4	3	4	4	3	3	3	3	3	3
1497	1524	2	20	158	99	2	13	1	1	1	1	2	2	2	2	3	2	3	1	1	2	2	2	3	1	1	1	2	2	4	4	5	5	5	5	5	5	5	5	5	5	5	5	5	5	5	5	5	5
1498	1525	2	20	158	50	2	7	1	2	1	1	2	1	1	1	2	2	2	2	2	2	1	2	3	1	1	1	2	1	1	1	2	1	1	1	4	2	1	3	4	2	1	1	2	1	5	4	1	3
1499	1526	2	17	166	50	1	7	1	2	1	1	2	2	3	2	2	2	3	1	1	1	1	1	3	1	2	2	2	5	5	1	5	5	1	1	5	5	5	5	5	5	5	5	5	4	3	4	2	3
1500	1527	2	18	173	60	1	7	2	2	1	1	2	2	1	2	2	1	3	1	1	2	1	1	3	1	2	1	2	3	4	2	3	4	4	4	3	3	3	3	3	3	3	3	3	3	3	3	3	3
1501	1528	2	18	158	84	2	7	1	2	1	1	3	1	2	2	2	2	2	1	1	2	2	2	2	-3	2	2	1	3	1	3	2	3	2	2	4	2	3	3	3	3	3	3	3	3	3	3	3	3
1502	1529	2	19	167	50	2	7	1	2	1	1	2	2	1	1	3	1	2	1	1	2	1	2	2	-3	1	1	2	2	2	1	1	2	3	1	1	2	2	1	4	2	3	3	3	3	3	3	2	3
1503	1530	2	18	160	52.5	1	7	2	2	2	1	1	2	1	1	2	1	2	2	2	2	1	1	2	-3	1	1	2	2	2	2	2	2	2	2	2	2	2	2	2	2	2	2	2	2	3	3	3	2
1504	1531	2	20	167	65	2	7	2	2	1	1	2	2	1	1	3	2	3	2	1	1	1	1	2	-3	1	1	2	3	3	1	2	4	3	3	1	5	1	5	3	1	1	3	3	3	5	3	3	4
1505	1532	2	18	164	42	2	13	2	2	1	1	2	2	1	2	3	1	1	2	2	2	1	1	2	-3	1	1	2	2	1	1	1	1	1	1	1	1	2	1	2	1	1	1	1	1	5	5	5	5
1506	1533	2	17	166	95	1	7	2	2	1	1	1	2	1	2	1	2	1	1	1	2	1	1	3	1	1	2	1	4	5	1	4	5	4	1	3	5	4	4	5	4	5	4	5	4	5	5	3	3
1507	1534	2	18	158	74	2	6	2	2	1	1	2	1	1	1	2	2	2	1	1	2	2	2	1	-3	2	2	2	3	3	3	3	3	3	3	3	3	3	3	3	3	3	3	3	3	3	3	3	3
1508	1535	2	19	165	60	2	7	2	2	1	1	2	2	1	1	2	2	2	2	2	2	2	2	2	-3	2	1	2	2	2	1	2	2	3	2	3	2	2	2	2	3	3	3	2	2	3	3	2	4
1509	1536	2	19	153	82	2	7	2	2	1	1	1	3	1	1	2	1	1	2	2	2	1	1	3	1	1	1	2	1	1	1	1	1	1	1	1	1	1	1	1	1	1	1	1	1	1	1	1	1
1510	1537	2	19	160	60	2	7	2	2	1	1	2	1	1	1	3	3	2	2	2	2	1	2	1	-3	1	1	2	2	2	2	2	2	2	2	2	2	2	2	2	2	2	2	2	2	2	1	2	3
1511	1538	2	19	153	42	2	7	2	2	1	1	2	2	1	1	2	3	3	2	2	1	1	1	1	-3	1	1	2	2	2	2	2	2	2	2	2	2	2	2	2	2	2	2	2	2	4	3	3	3
1512	1539	2	18	170	65	2	7	1	2	1	1	2	1	1	1	3	3	3	2	2	2	2	1	1	-3	1	2	2	3	4	3	3	3	2	2	1	2	2	2	3	1	1	2	2	2	2	2	1	2
1513	1540	2	19	168	55	2	7	1	2	1	1	2	2	1	1	3	2	2	2	2	2	1	2	1	-3	1	1	2	3	3	3	3	3	3	3	3	3	1	1	3	3	3	3	3	3	3	3	3	3
1514	1541	2	20	155	52	2	1	2	2	1	1	3	1	1	2	2	2	3	1	1	2	1	1	1	-3	2	2	2	2	4	1	1	4	4	2	2	2	1	1	3	2	2	2	3	3	3	3	3	3
1515	1542	2	18	163	60	1	7	2	2	1	1	2	2	1	2	2	2	2	2	2	2	2	1	2	-3	2	2	2	2	3	1	3	3	3	3	3	2	3	3	3	3	3	3	3	3	4	4	2	4
1516	1543	2	18	163	70	1	7	2	2	1	1	3	1	1	1	2	2	3	1	2	1	1	1	1	-3	1	1	2	5	5	1	1	5	5	5	1	5	1	1	3	5	5	5	5	5	5	1	3	3
1517	1544	2	19	163	52	2	7	2	2	1	1	2	1	1	1	2	2	2	2	2	2	1	1	1	-3	1	1	2	2	2	1	2	1	1	1	1	1	1	1	1	1	1	1	1	1	5	1	3	3
1518	1545	2	19	167	55	2	7	2	2	1	1	2	2	1	1	3	2	2	2	2	2	2	1	2	-3	1	1	2	2	2	2	2	2	2	2	2	1	2	1	3	3	3	3	2	2	3	3	3	3
1519	1546	2	19	160	57	2	6	2	2	1	1	2	1	1	2	3	2	3	2	2	2	1	1	2	-3	2	1	2	2	3	1	4	4	2	2	2	3	1	2	2	2	2	3	1	1	4	4	3	3
1520	1547	2	19	172	57.5	2	7	1	2	1	1	2	2	1	1	2	2	2	2	2	1	1	1	2	-3	1	1	2	2	3	1	2	2	3	2	2	2	2	2	3	2	2	3	2	2	4	4	2	4
1521	1548	2	18	158	48	1	7	2	2	1	1	2	2	1	2	3	2	2	2	2	2	1	1	2	-3	1	1	2	2	3	1	2	2	3	3	1	2	1	1	2	1	2	4	2	3	5	3	3	4
1522	1549	2	20	165	80	2	7	1	2	1	1	2	1	1	2	1	2	2	2	2	2	1	1	1	-3	1	1	2	1	1	1	1	4	5	5	2	5	1	5	5	1	1	4	1	1	4	4	2	3
1523	1550	2	18	158	44	2	7	2	2	1	1	2	2	1	1	2	1	1	2	1	2	1	1	2	-3	1	1	2	2	3	1	2	3	3	3	3	3	3	3	3	3	3	3	3	3	3	3	3	3
1524	1551	2	16	158	52	1	7	2	2	1	1	3	1	1	1	2	2	2	1	2	1	1	1	1	-3	2	3	1	2	2	1	3	2	2	2	4	3	4	3	4	2	2	5	3	2	3	3	3	2
1525	1552	2	20	165	45.5	2	8	2	2	1	1	2	1	1	2	2	2	2	1	1	2	2	1	3	1	1	1	2	2	2	2	2	2	2	2	2	2	2	2	2	2	2	2	2	2	4	4	4	4
1526	1553	2	19	172	62	2	7	2	2	1	1	2	2	1	1	2	3	2	2	2	1	1	1	2	-3	2	2	2	2	2	1	2	2	2	2	3	2	1	2	3	2	3	2	2	2	2	4	2	2
1527	1554	2	18	172	50	2	13	1	1	2	1	2	2	1	1	3	2	2	2	2	2	1	1	1	-3	1	1	2	1	1	1	1	1	1	1	1	1	1	1	1	1	1	1	1	1	4	5	2	4
1528	1555	2	18	161	63	1	7	2	2	1	1	2	2	1	2	2	2	3	1	1	2	1	1	2	-3	2	2	2	2	2	2	2	3	4	3	3	4	2	3	4	4	4	3	3	3	4	2	3	3
1529	1556	1	18	183	54	1	13	2	2	1	1	2	2	1	2	2	2	3	2	2	1	1	1	1	-3	2	2	2	3	3	1	2	3	2	3	1	2	2	2	3	3	2	3	3	3	5	4	3	3
1530	1557	1	17	170	90	1	7	1	1	2	2	1	3	2	2	2	2	2	2	2	1	1	1	1	-3	2	1	2	3	3	1	1	1	1	1	1	5	3	4	5	3	3	3	2	2	3	3	3	3
1531	1558	2	18	172	65	1	7	2	1	1	1	2	2	1	1	2	2	2	2	2	1	2	1	2	-3	1	1	2	3	4	1	3	3	3	3	2	2	1	2	3	5	5	4	4	4	4	4	4	3
1532	1559	2	18	165	80	1	7	2	2	1	1	2	2	1	1	2	2	3	2	2	2	2	1	1	-3	1	1	2	4	2	2	2	2	2	2	2	2	1	1	1	1	2	1	1	1	5	4	1	3
1533	1560	2	19	167	50	2	7	2	2	1	1	3	1	1	1	2	2	3	1	1	1	2	1	2	-3	2	2	2	3	3	2	2	2	2	3	1	2	2	1	4	4	4	5	2	2	3	2	2	2
1534	1561	2	18	152	50	1	7	2	2	1	1	2	2	1	1	2	2	2	1	2	1	1	1	3	1	2	1	2	4	4	2	3	4	4	3	3	3	4	4	4	4	4	5	3	4	3	3	2	2
1535	1562	2	20	160	60	2	7	1	1	1	1	2	2	1	1	3	2	2	1	2	2	1	1	2	-3	2	2	1	2	3	3	2	2	2	2	3	3	3	4	4	5	5	3	3	3	3	3	2	2
1536	1563	2	19	172	70	2	7	2	2	1	1	2	2	1	1	2	2	2	2	2	2	2	1	2	-3	1	1	2	3	3	1	3	1	2	2	3	3	3	1	3	1	1	2	2	1	4	4	2	4
1537	1564	2	20	163	55	2	7	2	2	1	1	2	2	1	1	2	2	3	2	2	2	2	2	1	-3	2	2	2	2	3	1	4	2	2	3	1	2	2	2	2	2	2	3	2	3	2	2	3	2
1538	1565	2	19	160	55	2	7	2	2	1	1	2	2	1	2	3	2	3	1	1	1	1	1	1	-3	1	1	1	1	1	1	1	1	1	1	1	1	1	1	1	1	1	1	1	1	1	1	1	1
1539	1566	2	19	173	50	2	7	2	2	1	1	2	2	1	1	2	2	2	1	1	2	1	2	1	-3	2	2	2	3	2	1	1	3	2	3	5	4	4	4	4	1	1	3	2	2	3	2	2	3
1540	1567	2	16	163	60	2	7	1	2	1	1	2	2	1	1	3	2	2	2	2	2	1	1	1	-3	2	2	2	2	2	1	1	2	2	1	1	2	1	1	2	2	2	2	2	2	3	3	3	3
1541	1568	2	21	135	45	2	7	2	2	1	1	2	1	1	1	2	2	3	2	2	1	2	1	2	-3	2	2	2	3	2	3	5	2	1	2	3	1	2	2	1	5	3	2	2	2	2	1	3	2
1542	1569	2	20	165	58	2	7	2	2	1	1	3	1	1	2	2	2	2	1	1	2	2	2	3	1	2	2	2	1	2	2	4	3	3	2	4	4	2	3	3	3	3	3	3	3	3	3	3	3
1543	1570	2	20	169	63	1	7	2	2	1	1	2	2	1	1	3	1	2	1	1	2	2	1	3	1	1	1	2	1	2	1	1	2	1	1	2	1	1	1	1	1	1	1	1	1	3	3	1	3
1544	1571	2	18	159	63.5	2	7	2	2	1	1	2	2	1	1	2	2	2	2	2	2	1	1	1	-3	1	1	2	2	2	1	2	3	2	2	2	1	1	1	2	2	2	2	2	2	4	4	3	4
1545	1572	2	19	170	60	2	7	2	2	1	1	2	1	1	1	3	2	2	1	1	2	2	1	2	-3	2	2	2	4	3	3	3	3	2	1	2	2	2	3	3	4	4	4	2	2	4	5	1	3
1546	1573	2	18	162	75	2	7	2	2	1	1	2	2	1	2	2	2	2	2	2	2	2	1	2	-3	2	1	2	2	1	1	1	2	1	1	1	1	2	1	2	2	4	4	2	2	4	4	3	4
1547	1574	2	19	164	50	2	7	2	2	1	1	2	1	1	1	2	2	2	1	1	1	1	2	2	-3	2	1	2	3	3	3	2	3	3	3	1	3	2	2	3	2	2	3	3	3	3	3	2	3
1548	1575	2	18	158	55	2	7	2	2	1	1	2	1	1	1	2	2	1	1	2	2	1	1	1	-3	2	2	2	1	1	1	2	1	2	2	1	1	1	1	2	1	1	2	1	1	2	2	2	2
1549	1576	2	19	167	90	2	7	2	2	1	1	2	2	1	2	3	2	2	1	2	2	1	1	3	2	2	2	2	4	3	3	3	2	2	2	1	1	1	2	3	2	3	3	2	3	5	4	4	5
1550	1577	2	18	160	60	2	7	2	2	1	1	2	2	1	1	2	2	2	2	2	2	2	1	2	-3	2	1	2	2	1	1	1	2	1	1	1	1	2	1	2	2	4	4	2	2	4	4	3	4
1551	1578	2	19	175	48	2	7	2	2	3	1	2	2	1	1	2	2	2	2	2	2	2	1	2	-3	1	1	2	2	2	2	2	2	2	2	2	2	2	2	2	2	2	2	2	2	2	1	2	3
1552	1579	2	19	163	60	2	7	2	2	2	2	2	2	1	1	1	2	2	2	2	2	1	1	2	-3	1	1	2	2	3	2	2	3	2	3	1	2	2	1	3	3	3	3	2	3	4	4	3	4
1553	1580	2	18	160	51	2	7	2	2	2	1	2	2	1	2	2	3	3	1	2	2	2	1	3	1	2	2	2	2	3	3	2	4	3	4	4	3	3	4	4	3	3	3	3	3	3	3	3	3
1554	1582	2	19	155	54	2	7	2	2	1	1	3	2	2	2	1	3	3	2	2	2	2	2	2	-3	2	1	2	2	2	2	4	3	2	3	4	2	2	2	2	1	1	3	3	2	4	4	1	3
1555	1583	2	19	163	60	2	7	2	2	1	1	1	2	3	2	2	1	1	2	2	2	1	1	2	-3	1	1	2	3	3	3	5	3	2	2	2	3	3	3	3	2	2	2	3	3	3	4	2	4
1556	1584	2	20	168	60	2	7	2	2	1	1	2	1	1	2	3	2	2	1	2	2	1	2	3	1	2	2	2	3	2	1	2	3	2	2	3	2	2	3	2	4	4	4	2	2	3	5	2	3
1557	1585	2	20	163	50	2	13	2	2	1	1	2	1	1	1	2	2	2	2	1	1	1	1	3	1	1	1	2	2	2	3	3	4	2	4	2	4	1	2	3	3	2	4	3	2	3	3	2	2
1558	1586	2	19	160	55	2	7	2	2	1	1	2	2	1	1	3	2	2	1	2	1	1	2	2	-3	1	1	2	3	2	1	2	2	2	1	2	2	2	2	2	2	2	3	2	2	4	4	2	3
1559	1587	2	19	163	52	1	6	2	2	1	1	2	2	1	1	3	2	2	2	2	2	1	1	3	2	1	2	2	1	1	1	1	1	1	1	1	2	1	1	1	1	1	1	1	1	5	5	5	3
1560	1588	2	19	167	54	2	7	2	2	1	1	2	2	1	1	2	2	2	2	2	2	1	1	1	-3	2	2	2	3	3	2	3	4	4	4	3	4	2	2	4	2	2	2	3	3	4	4	2	3
1561	1589	2	18	167	50	2	7	2	2	1	1	2	2	1	1	3	2	2	2	2	2	1	1	2	-3	1	1	2	2	1	1	1	3	4	2	1	2	2	2	2	2	2	1	1	1	4	3	2	3
1562	1590	2	17	163	40	1	7	2	2	1	1	3	1	1	1	3	2	1	2	2	2	1	1	2	-3	2	2	2	2	1	1	3	4	4	2	3	1	2	1	4	1	4	4	3	2	4	2	4	4
1563	1591	2	19	152	58	2	7	2	2	1	1	2	1	1	2	3	2	2	1	2	2	1	2	1	-3	1	1	2	1	1	1	1	1	1	1	1	1	1	1	1	1	2	2	1	1	5	5	1	5
1564	1592	2	20	158	48	2	7	2	2	1	1	2	2	1	1	3	1	1	1	2	1	1	1	1	-3	1	1	2	3	3	1	3	3	4	4	2	5	1	3	3	1	2	3	2	2	3	3	2	3
1565	1593	2	19	168	53	2	7	2	2	2	1	2	2	1	2	3	2	2	2	2	2	2	1	2	-3	2	1	2	2	2	3	1	3	2	2	3	2	3	3	4	3	2	4	3	2	4	2	1	3
1566	1594	2	19	162	70	2	7	2	2	1	1	3	2	1	1	2	2	3	1	1	2	2	2	3	1	3	2	2	4	4	1	3	4	3	3	4	3	3	3	5	4	4	5	3	3	3	2	1	3
1567	1595	2	19	172	55	2	7	2	2	1	1	2	1	1	1	3	2	2	2	2	2	1	1	2	-3	2	1	2	2	1	2	1	2	1	1	1	4	1	1	2	2	2	2	2	1	4	4	2	4
1568	1596	2	19	165	55	1	7	2	2	1	1	2	1	1	2	1	2	1	1	1	2	2	2	2	-3	2	1	2	3	3	2	4	4	4	3	2	2	3	2	2	3	3	4	3	2	4	3	3	3
1569	1597	1	19	172	57.5	2	7	2	2	1	1	3	1	1	1	2	3	3	1	1	1	1	3	1	-3	1	3	2	1	1	1	1	2	1	1	2	1	1	1	4	5	5	5	1	1	3	1	2	2
1570	1598	2	19	171	48.5	1	7	2	1	1	1	2	1	1	1	1	2	2	1	1	2	2	2	3	1	1	1	2	2	2	1	3	3	2	2	2	2	1	2	3	2	2	2	1	2	4	2	2	3
1571	1599	2	19	165	65	2	7	2	2	1	1	3	1	1	1	2	3	3	1	1	1	1	3	1	-3	1	3	1	3	3	3	3	3	2	4	3	1	2	2	3	5	5	5	1	1	3	1	3	2
1572	1600	2	18	168	82.5	1	7	2	2	1	1	2	2	1	1	2	2	2	2	1	1	2	2	1	-3	1	2	2	1	2	1	1	3	2	1	2	1	2	1	3	2	3	3	2	2	3	3	2	3
1573	1601	2	18	162	55	2	7	2	2	1	1	2	1	1	1	2	2	2	1	1	1	1	2	1	-3	2	2	2	3	3	3	3	3	3	3	3	3	3	3	3	3	3	3	3	3	3	3	3	3
1574	1602	2	19	163	91	2	7	2	2	1	1	2	2	1	1	3	2	2	2	2	1	1	1	1	-3	1	1	2	2	1	1	4	2	2	2	2	2	2	1	2	2	2	2	2	2	3	3	2	5
1575	1603	2	18	154	52	2	7	1	2	1	1	3	1	3	2	2	2	3	2	2	2	1	2	2	-3	2	3	1	3	2	2	1	2	2	2	5	5	5	4	5	4	4	5	3	3	3	3	3	2
1576	1604	2	18	170	49	2	7	2	2	1	1	3	1	1	1	2	2	2	1	1	2	1	2	2	-3	2	1	2	1	1	1	3	3	3	3	3	3	1	2	1	1	1	1	1	1	3	4	4	3
1577	1605	2	19	171	68	2	7	2	2	1	1	2	1	1	1	2	2	2	1	1	2	1	1	1	-3	2	2	2	2	2	1	3	4	4	3	2	2	2	3	4	4	4	4	3	3	4	3	3	3
1578	1606	2	18	167	65	1	7	2	2	1	1	2	1	2	2	2	2	2	1	1	2	2	1	3	2	2	3	2	3	2	4	4	4	3	4	3	5	5	5	4	4	5	4	5	4	4	3	4	4
1579	1607	2	19	155	47	2	6	1	2	1	1	2	2	1	1	2	2	2	2	2	2	1	1	1	-3	1	1	2	3	3	3	1	4	2	1	1	2	1	1	2	2	3	4	3	2	4	4	3	3
1580	1608	2	19	176	60	2	7	1	1	2	2	2	1	1	2	1	3	3	2	2	2	2	2	2	-3	2	3	1	3	3	1	2	3	2	5	3	4	2	2	3	5	5	5	2	2	2	2	1	2
1581	1609	2	19	161	49	2	7	2	2	1	1	2	2	1	2	3	2	2	2	2	2	1	1	2	-3	1	1	2	3	3	2	2	4	3	3	4	4	3	4	4	4	4	4	3	3	4	4	3	4
1582	1610	2	19	169	55	2	6	1	1	1	1	1	2	1	1	3	2	2	2	2	2	2	2	1	-3	2	2	2	3	3	2	2	3	2	4	2	1	1	1	1	1	1	5	2	2	4	4	2	4
1583	1611	2	17	160	55	1	7	2	2	1	1	3	2	1	1	3	2	2	2	2	1	1	1	2	-3	2	1	2	4	4	1	4	4	3	3	4	3	4	3	4	4	4	4	4	3	4	3	2	3
1584	1612	2	20	168	55	2	7	2	2	1	2	3	1	1	1	3	2	2	1	1	2	1	1	2	-3	1	1	1	2	2	2	2	2	2	2	2	2	2	2	2	2	2	2	2	2	2	3	2	2
1585	1613	2	19	162	52	2	7	2	2	2	1	2	2	1	1	3	2	2	2	2	2	1	1	3	1	1	1	2	1	2	1	1	4	2	4	4	1	2	2	5	1	3	5	3	2	2	3	2	3
1586	1614	2	20	158	95	1	7	2	2	1	1	1	2	1	2	3	2	2	1	1	2	1	2	2	-3	1	1	1	2	2	2	2	2	2	2	2	2	2	1	2	2	2	2	2	2	5	2	2	3
1587	1615	2	20	163	50	2	7	2	2	1	1	3	1	1	1	2	2	3	1	2	2	1	2	3	1	2	1	2	3	4	2	4	4	3	3	2	4	3	4	4	4	4	5	1	2	4	5	3	3
1588	1616	2	20	153	42	2	7	2	2	1	1	2	1	1	1	2	2	2	1	2	2	1	1	1	-3	2	2	2	1	1	1	1	2	1	1	1	1	1	4	5	1	1	5	3	1	3	3	1	3
1589	1617	2	21	163	95	2	7	2	2	1	1	3	1	1	1	1	3	2	2	2	2	1	2	2	-3	2	2	1	3	3	3	1	4	5	5	5	5	5	5	5	5	5	5	5	5	3	2	2	2
1590	1618	2	20	165	70	2	13	2	2	2	2	2	2	1	2	2	2	2	2	2	1	2	2	2	-3	1	1	2	2	2	2	2	2	2	2	2	2	2	2	2	2	2	2	2	2	3	3	3	3
1591	1619	2	20	161	65	2	7	2	2	1	1	3	1	1	1	2	2	2	2	2	2	1	2	1	-3	2	1	1	2	2	1	3	4	3	2	2	2	1	1	2	2	2	2	2	2	3	3	2	4
1592	1620	2	17	168	51	1	7	2	2	1	1	2	2	1	1	1	2	2	2	2	1	1	2	1	-3	2	2	2	3	1	3	2	5	3	2	2	1	1	1	2	3	2	2	2	2	2	1	2	3
1593	1621	2	18	167.5	53	1	6	2	2	1	1	1	2	1	1	3	2	3	2	1	2	1	2	1	-3	2	1	2	3	3	3	1	3	2	3	2	2	2	2	5	2	4	4	3	3	4	3	2	3
1594	1622	2	19	161	51	2	7	2	2	1	1	3	1	1	1	2	2	3	1	2	2	1	2	1	-3	2	2	2	1	3	1	3	4	3	3	2	5	2	2	3	2	2	4	2	2	4	3	2	2
1595	1623	2	20	158	70	2	7	2	2	1	1	2	2	1	1	2	2	2	2	2	2	1	1	1	-3	2	2	2	2	2	1	3	2	3	1	3	1	1	1	2	1	2	2	2	2	5	5	5	5
1596	1624	2	17	175	50	1	7	1	1	1	1	1	2	1	1	2	2	1	2	1	1	1	1	2	-3	1	1	2	1	4	1	4	4	3	1	1	1	1	2	3	3	3	4	3	2	5	5	2	2
1597	1625	2	19	165	57.5	2	7	2	2	1	1	2	2	1	1	3	2	2	2	2	2	1	1	1	-3	1	1	2	2	2	1	1	2	2	1	2	1	1	1	2	1	2	2	1	1	4	4	2	3
1598	1626	2	17	162	72	1	6	2	2	1	1	2	1	1	1	3	2	2	2	2	2	2	1	1	-3	2	2	2	2	2	1	2	2	2	2	2	2	2	3	3	3	3	3	3	2	3	3	2	2
1599	1627	2	19	163	52	2	7	2	2	1	1	2	1	1	1	2	2	2	2	2	1	1	2	1	-3	1	1	2	2	2	1	3	3	3	2	3	2	1	1	3	1	1	1	1	2	3	3	2	3
1600	1628	2	18	168	55	2	7	2	2	1	1	2	2	1	1	3	3	3	1	2	1	1	2	1	-3	2	2	2	3	3	2	3	4	4	4	3	2	3	4	3	4	4	4	4	4	3	2	1	2
1601	1629	2	18	162	56	2	7	2	2	1	1	2	2	1	1	2	1	1	2	2	2	2	1	2	-3	1	1	2	1	1	1	1	1	1	1	1	1	1	1	1	1	1	1	1	1	3	3	3	3
1602	1630	2	19	170	65	2	7	1	1	3	2	2	2	1	1	2	2	2	2	2	2	2	2	3	1	1	1	2	3	3	3	3	3	3	3	3	3	3	3	3	3	3	3	3	3	3	3	3	3
1603	1631	2	18	170	55	2	7	1	2	1	1	2	2	1	1	2	2	2	2	2	2	1	1	3	2	1	1	2	1	1	1	3	4	3	3	3	3	1	2	1	2	2	4	2	1	2	5	3	3
1604	1632	2	18	170	58	1	7	2	2	1	1	2	3	2	2	3	3	2	1	1	1	2	2	3	1	2	2	2	2	2	1	5	5	3	3	5	5	1	1	5	3	3	3	3	1	5	5	3	5
1605	1633	2	19	163	45	2	7	2	2	1	1	1	2	1	1	3	2	2	1	1	1	1	1	1	-3	2	2	2	1	1	1	2	3	3	3	2	2	1	1	3	1	1	1	1	1	4	4	3	4
1606	1634	2	19	160	50	2	7	2	2	2	3	2	1	1	1	2	3	3	1	1	2	2	2	1	-3	2	2	2	3	4	3	2	2	3	3	5	5	2	2	1	1	1	3	2	3	3	1	2	3
1607	1635	2	20	160	84	2	7	1	2	3	3	3	1	1	1	2	2	3	1	2	2	1	1	1	-3	1	1	2	3	3	1	4	4	4	2	1	5	5	5	5	3	3	5	5	5	5	5	3	3
1608	1636	1	21	185	65	1	6	2	2	1	1	2	2	2	2	3	2	3	2	2	2	1	1	2	-3	1	1	2	3	3	2	1	3	3	3	2	3	3	2	3	2	4	3	2	2	4	4	3	4
1609	1637	2	18	160	48	1	7	2	2	1	1	2	1	2	1	2	2	2	2	1	2	1	2	2	-3	2	2	2	3	3	3	4	3	3	3	3	3	3	3	3	4	4	4	4	4	3	2	3	3
1610	1638	2	20	158	94	1	7	2	2	1	1	2	2	1	1	2	2	2	1	1	1	1	2	2	-3	2	2	2	1	3	1	1	5	3	1	3	2	3	5	5	4	3	5	3	4	3	3	1	3
1611	1639	2	20	155	53	2	7	2	2	1	1	3	1	1	1	3	2	2	1	1	2	2	2	1	-3	2	1	2	1	2	1	2	2	2	2	1	1	1	1	1	1	1	1	1	2	5	1	1	5
1612	1640	2	18	160	52	2	7	2	2	1	1	2	2	1	1	3	1	1	2	2	2	1	1	2	-3	1	1	2	1	1	1	2	1	1	2	2	3	2	2	3	2	2	2	1	1	4	4	2	3
1613	1641	2	19	158	50	2	7	1	2	1	1	2	2	1	1	3	2	2	2	2	2	2	1	1	-3	1	1	2	2	2	1	2	2	2	1	1	2	1	1	2	1	1	1	1	1	5	5	3	4
1614	1642	2	19	170	54	2	7	2	2	1	1	2	2	1	2	2	2	3	2	2	2	2	1	3	2	1	2	2	1	1	1	3	4	4	2	5	5	5	5	3	4	4	5	3	2	3	5	3	4
1615	1643	2	20	165	54.5	2	7	2	2	1	1	2	2	1	2	2	2	2	1	2	2	1	1	2	-3	1	1	2	2	2	1	2	2	2	2	2	2	2	2	2	2	2	2	2	2	3	3	3	3
1616	1644	2	20	165	50	2	13	2	1	1	1	2	2	1	1	2	2	2	2	2	2	1	1	1	-3	1	1	2	2	1	1	1	2	2	1	1	1	1	1	1	2	2	2	1	1	3	2	1	3
1617	1645	2	19	163	65	2	7	2	2	1	1	2	2	1	1	2	2	2	2	2	2	1	1	1	-3	1	1	2	1	2	1	1	1	1	1	2	1	1	1	1	1	2	1	1	1	5	4	1	4
1618	1646	2	21	153	49	2	7	2	2	1	1	2	1	1	1	3	2	2	2	2	2	2	2	2	-3	2	2	2	1	1	1	1	3	4	1	1	4	1	2	2	4	4	3	3	3	3	3	2	2
1619	1647	2	19	166	55	2	7	2	2	1	1	2	1	1	1	2	2	2	2	1	2	2	1	2	-3	2	2	2	3	3	1	4	3	2	1	2	3	1	1	4	3	3	3	3	3	4	4	4	4
1620	1648	2	19	168	70	2	7	1	2	1	1	1	1	2	2	2	2	2	2	2	1	1	1	2	-3	1	1	2	2	2	2	2	2	2	2	2	2	2	2	2	2	2	2	2	2	3	3	3	3
1621	1649	2	21	165	55	2	7	1	1	1	1	2	2	1	1	2	1	1	2	2	2	2	1	2	-3	1	2	2	3	2	2	3	2	3	2	3	1	2	3	5	5	4	2	2	1	2	3	1	1
1622	1650	2	18	162	52	2	7	2	2	1	1	2	3	1	1	3	3	3	1	1	1	1	2	3	1	3	2	1	4	4	4	4	4	4	4	4	4	4	4	4	4	4	4	4	4	3	4	1	3
1623	1651	2	17	159	50	1	7	1	2	1	1	2	1	1	1	3	1	1	2	2	2	1	1	2	-3	1	1	2	3	3	3	1	4	3	3	3	3	3	2	4	3	3	3	2	3	5	4	3	3
1624	1652	2	18	158	44	2	7	2	2	1	1	2	2	1	1	3	2	2	2	2	2	2	1	1	-3	1	1	2	3	3	1	2	3	2	1	1	1	1	1	2	1	2	2	2	2	3	2	1	3
1625	1653	2	20	175	57	2	7	2	2	1	1	2	2	1	1	3	2	2	1	1	2	1	1	1	-3	1	1	2	2	2	3	1	2	2	2	3	2	2	2	3	1	1	2	2	2	3	4	2	3
1626	1654	2	18	163	42	2	7	2	2	1	1	2	2	1	1	3	1	1	2	2	2	2	2	1	-3	1	1	2	1	1	1	1	1	1	1	1	1	1	1	1	1	1	1	1	1	5	3	2	3
1627	1655	1	19	165	55	2	7	2	2	1	1	3	1	1	1	3	2	2	1	2	2	1	1	3	1	1	1	2	1	1	1	1	1	1	1	1	1	1	1	1	1	1	1	1	1	5	5	5	5
1628	1656	2	19	168	58	2	7	2	2	1	1	2	2	1	2	3	2	2	1	2	2	2	1	2	-3	1	2	2	1	1	1	1	2	2	2	2	3	2	2	2	1	2	2	2	2	4	4	2	3
1629	1657	1	18	182	90	2	7	1	1	2	2	3	1	1	1	3	3	3	2	2	2	1	1	1	-3	1	1	2	1	1	1	2	1	1	2	1	3	1	1	1	1	1	1	1	1	5	3	5	3
1630	1658	2	21	162	48	2	7	2	1	1	1	2	2	1	2	2	2	2	1	2	2	1	2	2	-3	2	1	2	3	3	3	1	3	3	3	3	3	3	2	2	2	2	2	2	2	5	5	5	5
1631	1659	2	17	162	56	2	7	2	2	1	1	2	2	1	1	2	2	3	1	2	2	1	2	1	-3	2	2	2	3	3	2	2	4	3	1	2	3	2	3	3	2	3	2	2	3	3	2	1	3
1632	1660	2	19	166	45	2	7	2	2	1	1	2	2	1	1	3	2	2	2	2	2	1	1	2	-3	2	1	2	1	4	1	2	4	2	1	1	2	1	2	2	1	1	2	1	1	5	4	3	4
1633	1661	1	19	170	70	1	7	2	2	1	1	2	3	2	2	3	2	2	1	1	1	1	1	2	-3	2	2	2	1	2	1	2	3	1	1	2	1	1	1	2	1	1	2	1	1	3	3	1	5
1634	1662	2	20	160	52	2	7	2	2	1	1	2	1	1	2	2	2	2	1	1	2	2	2	2	-3	2	2	2	1	2	1	1	4	4	1	3	3	4	4	4	4	4	4	1	2	2	4	3	2
1635	1663	2	18	160	55	2	7	2	2	1	1	2	1	1	2	2	3	3	1	2	2	1	2	3	1	2	2	2	3	2	1	5	2	2	2	1	2	2	2	2	2	2	3	2	2	4	4	2	2
1636	1664	2	17	160	46	2	7	2	2	1	1	1	2	1	1	3	2	2	1	2	1	1	1	2	-3	1	1	2	4	4	3	2	3	3	2	1	3	1	2	4	3	3	4	2	3	3	3	3	3
1637	1665	2	19	162	86	2	7	2	1	1	1	2	1	1	1	2	2	2	2	1	2	1	2	3	1	2	2	2	2	3	2	1	4	3	2	1	1	1	3	5	2	2	4	2	2	4	3	2	3
1638	1667	2	18	154	69.5	2	7	2	2	1	1	2	2	1	1	3	2	2	2	2	2	1	1	1	-3	2	2	2	3	4	1	3	5	1	1	5	1	1	1	4	1	1	3	3	3	3	2	2	3
1639	1668	2	18	170	57.5	1	7	2	2	1	1	2	1	1	1	1	1	1	1	1	2	1	2	1	-3	1	1	2	1	4	1	1	4	2	3	1	2	1	1	1	4	4	2	2	3	3	1	1	3
1640	1669	2	20	170	55	2	13	2	2	1	1	1	3	1	3	3	2	2	2	2	2	2	1	2	-3	1	1	2	3	2	1	2	2	3	2	1	1	1	3	2	1	2	2	2	1	2	3	3	2
1641	1670	2	19	163	47	2	7	1	1	2	3	1	3	2	1	1	2	3	2	2	1	1	2	2	-3	3	2	2	2	3	1	3	3	3	3	2	5	3	3	3	1	3	4	2	2	5	4	3	4
1642	1671	2	18	163	75	1	6	2	2	1	1	2	2	1	1	3	2	2	1	2	2	1	1	2	-3	1	2	2	3	3	1	3	2	2	3	1	4	3	4	5	2	2	3	3	1	5	3	2	3
1643	1672	2	18	170	60	1	7	2	2	1	1	2	2	1	1	2	2	2	2	2	2	2	2	1	-3	2	2	2	3	3	3	3	3	3	3	3	3	3	3	3	3	3	3	3	3	3	3	3	3
1644	1673	2	17	165	80	1	7	2	2	1	1	2	2	1	1	2	2	1	2	2	2	1	2	1	-3	1	1	2	1	1	1	1	2	2	2	1	3	1	1	1	1	1	2	2	1	2	2	1	2
1645	1674	1	20	173	80	1	1	2	2	1	1	2	2	1	1	3	2	3	1	1	1	2	3	1	-3	2	1	2	3	3	3	4	4	4	4	4	4	4	4	4	4	4	4	4	4	4	4	4	4
1646	1675	2	18	157	52	1	7	2	2	1	1	3	2	1	1	2	2	2	1	2	2	2	2	2	-3	1	1	2	3	3	1	1	5	4	3	1	5	4	4	4	4	4	4	4	4	3	3	3	3
1647	1676	2	20	158	50	2	7	2	2	1	1	2	1	1	1	2	2	2	2	1	1	1	2	2	-3	2	1	2	4	4	1	3	5	5	3	1	2	1	1	1	2	2	3	2	2	3	2	2	3
1648	1677	2	19	160	50	2	7	2	2	1	1	2	2	1	1	3	3	3	2	2	2	2	2	2	-3	2	2	2	2	2	2	2	2	2	2	2	2	2	2	2	2	2	2	2	2	2	1	3	3
1649	1678	2	20	163	88	2	7	1	2	1	1	2	1	1	2	1	2	2	2	2	2	1	2	2	-3	2	2	2	2	2	2	1	2	2	2	3	2	2	2	3	2	2	2	2	2	3	3	3	3
1650	1679	2	19	165	50	2	7	2	2	1	1	2	1	1	1	2	3	3	2	2	1	1	1	2	-3	2	1	2	2	4	2	2	3	3	3	3	2	3	2	3	3	3	2	3	3	4	4	3	3
1651	1680	2	18	163	92	2	7	2	2	1	1	2	2	1	1	3	2	2	1	1	2	1	2	2	-3	1	1	2	1	4	1	4	3	3	3	3	2	1	1	1	2	2	4	3	2	5	3	4	3
1652	1681	2	19	167	48	2	7	2	2	2	2	2	2	2	2	2	2	2	2	2	2	2	2	2	-3	2	1	2	3	2	1	3	2	2	2	1	2	2	3	4	2	2	3	3	2	4	4	4	3
1653	1683	2	18	162	60	1	13	2	2	1	1	2	2	1	2	2	2	3	1	2	1	1	2	1	-3	1	2	2	5	5	5	3	3	3	3	3	4	4	4	4	4	4	4	4	4	3	3	3	3
1654	1684	2	19	153	60	2	7	2	2	1	1	3	1	1	1	2	2	2	2	2	2	1	1	3	1	2	1	2	2	3	1	2	2	3	4	1	3	1	2	3	2	2	2	3	3	3	3	2	2
1655	1685	2	17	159	50	2	7	2	2	1	1	2	1	1	1	2	2	3	1	2	2	2	1	2	-3	1	2	2	1	2	1	2	3	2	1	4	2	2	1	3	2	1	3	1	3	3	5	3	3
1656	1686	2	19	167	60	1	7	2	2	1	1	2	2	1	2	3	2	2	1	1	1	1	2	3	1	1	1	2	1	1	1	2	2	1	2	2	2	1	2	4	2	3	2	2	2	4	5	3	4
1657	1687	2	17	165	60	1	7	2	2	1	1	2	2	1	1	3	2	2	2	2	1	1	2	2	-3	1	1	2	2	1	1	1	3	3	2	1	2	2	3	3	2	2	3	1	2	4	4	1	3
1658	1688	2	19	172	65	2	8	2	2	1	1	2	1	1	1	2	2	3	1	1	2	1	1	1	-3	1	1	2	1	2	1	2	2	4	2	2	2	2	3	3	2	2	5	3	4	5	3	3	3
1659	1689	2	18	160	50	1	7	2	2	1	1	2	2	1	1	3	2	2	2	2	1	1	1	1	-3	1	1	2	2	2	1	1	1	2	3	1	1	1	1	1	4	4	4	4	3	3	4	3	3
1660	1690	2	18	160	50	2	7	2	2	1	1	2	1	1	1	2	2	3	1	2	1	1	1	2	-3	2	2	2	2	2	2	2	2	1	2	3	1	1	1	2	2	2	3	3	2	3	3	3	3
1661	1691	2	19	164	50	2	7	2	2	1	1	3	1	1	1	1	2	2	1	2	2	1	1	3	2	2	2	1	2	2	3	2	3	1	1	1	2	1	2	2	2	1	2	1	2	2	2	1	2
1662	1692	2	21	150	45	2	6	2	2	1	1	1	2	1	1	3	3	3	2	2	2	2	1	1	-3	1	1	2	1	1	1	1	1	1	1	1	1	1	1	1	1	1	1	1	1	5	5	5	5
1663	1693	2	18	165	55	2	7	2	2	1	1	2	2	1	1	2	2	2	2	2	1	2	2	3	1	2	1	2	1	2	1	2	1	2	2	1	3	1	1	1	1	1	1	1	1	5	1	1	5
1664	1694	2	18	175	57	2	7	2	2	1	1	2	2	1	1	2	2	2	2	2	2	2	1	2	-3	1	1	2	1	2	1	2	1	2	2	1	3	1	1	1	1	1	1	1	1	5	1	1	5
1665	1695	2	18	173	60	1	7	2	2	1	1	2	1	1	1	3	2	1	2	2	1	1	1	1	-3	1	1	2	3	2	1	2	1	1	1	1	1	1	1	3	2	2	2	1	1	5	5	1	3
1666	1696	2	19	150	96	2	7	2	2	1	1	2	1	1	1	3	2	2	1	1	2	2	1	2	-3	1	1	2	2	2	2	2	3	2	1	2	3	2	2	4	2	2	3	2	3	3	3	2	2
1667	1697	2	18	165	49	2	13	2	2	2	1	2	2	1	2	3	2	1	2	2	2	1	2	2	-3	2	2	2	1	1	1	1	1	1	3	3	1	1	2	3	4	4	3	1	1	3	3	3	3
1668	1698	2	18	154	65	2	7	2	2	1	1	2	1	1	1	2	2	3	1	2	2	2	1	1	-3	2	2	2	5	2	1	4	3	2	2	4	4	4	3	3	3	3	3	2	2	5	5	3	3
1669	1699	2	17	167	50	1	7	1	2	1	1	1	2	1	2	2	2	2	2	2	2	1	1	2	-3	1	1	2	1	2	1	2	2	2	2	1	1	2	3	4	3	3	3	1	2	4	4	2	3
1670	1700	2	17	162	50	1	6	2	2	1	1	3	2	1	1	2	2	2	1	2	2	1	1	1	-3	1	1	2	1	3	3	1	5	3	1	3	2	3	1	3	2	4	3	1	2	3	4	4	4
1671	1701	2	19	162	77	2	7	2	2	1	1	2	2	1	1	3	2	2	2	2	2	1	1	1	-3	1	1	2	1	2	1	3	3	2	3	2	2	1	2	4	2	1	3	2	3	4	1	2	3
1672	1702	2	17	160	43	1	13	2	2	2	1	2	2	1	1	2	1	1	1	1	1	1	2	1	-3	1	1	2	1	1	1	1	1	1	1	3	1	1	1	1	2	2	2	2	2	5	5	2	2
1673	1703	2	19	157	93	2	7	2	2	1	1	2	1	1	1	3	2	2	2	2	2	1	1	1	-3	2	2	2	3	3	1	2	2	3	2	2	1	1	4	4	3	3	2	1	2	3	1	2	2
1674	1704	2	19	168	70	2	7	2	2	1	1	2	2	1	2	2	2	2	1	1	2	2	2	2	-3	2	2	2	3	4	1	5	4	4	3	5	5	4	3	3	1	1	5	3	4	4	5	3	3
1675	1705	2	19	165	55	1	13	2	2	1	1	2	2	1	2	2	2	2	2	2	2	2	1	2	-3	1	1	2	3	3	3	3	3	3	3	3	3	3	3	3	3	3	3	3	3	3	3	3	3
1676	1706	2	19	160	60	1	7	2	2	1	1	2	2	1	1	1	2	3	2	2	2	2	1	2	-3	1	1	2	5	5	2	5	5	5	5	3	5	5	5	5	5	5	5	5	5	4	4	4	4
1677	1707	2	20	162	67	2	7	2	2	1	2	2	2	1	2	3	2	2	2	2	2	1	2	3	1	1	1	2	2	2	1	1	3	3	2	2	2	2	2	3	3	3	3	2	2	3	3	3	3
1678	1708	2	17	160	57.5	1	7	2	2	1	1	2	1	1	1	2	2	2	2	2	2	1	2	1	-3	2	2	2	1	1	1	2	3	2	3	1	3	2	2	4	3	3	2	2	2	2	3	2	3
1679	1709	2	18	160	55	1	6	1	2	1	1	3	2	1	2	2	1	2	1	1	1	2	1	3	2	2	2	2	5	5	1	2	3	3	3	1	4	3	3	5	4	4	5	5	3	5	5	4	3
1680	1710	2	19	165	62	2	7	2	2	1	1	2	2	1	1	2	2	2	1	2	1	1	1	1	-3	1	1	2	1	1	1	2	2	2	2	2	2	1	1	2	2	2	2	1	1	4	4	2	4
1681	1711	2	18	163	48	2	7	2	1	1	1	2	2	1	1	2	2	2	2	2	1	1	1	2	-3	1	1	2	2	2	1	1	1	2	2	1	2	2	2	2	3	4	3	2	2	3	3	2	3
1682	1712	2	18	158	47	2	7	2	2	1	1	3	2	1	2	2	2	2	1	1	2	2	2	3	1	2	2	2	4	3	1	2	4	4	4	1	1	1	2	1	1	5	5	2	2	2	3	2	3
1683	1713	2	20	165	70	2	7	2	2	1	1	2	1	1	1	3	2	2	2	2	2	1	1	1	-3	1	1	2	2	2	1	1	2	1	1	1	1	1	1	2	1	1	4	1	1	5	5	2	5
1684	1714	2	19	167	50	2	7	2	2	1	1	2	2	1	1	1	2	2	2	2	2	1	2	3	1	1	1	2	2	2	2	1	2	2	2	2	1	1	1	1	1	2	2	2	1	3	2	1	3
1685	1715	2	21	160	90	2	7	2	2	1	1	2	2	1	1	3	2	2	2	2	2	1	1	1	-3	1	1	2	2	2	2	1	2	3	1	1	1	1	1	2	2	1	3	1	2	4	4	3	4
1686	1716	2	18	162	51	1	6	2	2	1	1	3	1	1	2	2	2	2	2	2	2	1	2	2	-3	1	1	2	3	4	1	1	3	3	1	1	3	3	3	3	1	4	4	2	2	4	3	1	3
1687	1717	2	18	166	65	2	7	2	2	1	1	2	2	1	1	3	2	2	1	1	1	1	1	1	-3	1	1	2	1	3	3	4	2	5	2	3	2	1	1	2	2	2	3	2	2	3	3	2	2
1688	1718	2	17	167	51	2	7	2	1	1	1	2	2	1	2	2	2	2	2	2	2	1	1	2	-3	2	1	2	2	1	1	2	2	1	1	2	1	1	1	3	3	3	3	1	1	4	5	3	4
1689	1719	2	22	167	63.5	2	7	2	2	1	1	2	2	1	1	2	2	2	2	2	1	1	2	2	-3	2	2	2	2	2	1	4	2	3	2	1	3	1	1	3	3	3	2	1	1	1	1	1	1
1690	1720	2	18	161	62	2	7	2	2	1	1	2	1	1	1	3	2	2	1	1	1	1	1	1	-3	1	1	2	1	3	3	4	2	5	2	3	2	1	1	2	2	2	3	2	2	3	3	2	2
1691	1721	2	20	156	45	2	7	2	2	1	1	1	2	1	1	3	2	3	1	1	1	1	2	2	-3	1	2	2	3	4	3	1	4	4	1	4	4	2	3	4	4	4	4	4	4	3	2	3	2
1692	1722	2	28	167	54	1	7	2	2	1	1	2	2	1	1	3	2	3	1	1	1	1	2	2	-3	2	2	2	2	3	2	4	4	4	2	3	4	5	5	5	4	4	2	3	3	5	4	2	2
1693	1723	2	18	173	65	2	13	1	2	3	3	1	2	1	1	2	2	2	2	2	2	2	1	2	-3	1	2	2	3	3	3	5	3	2	3	2	1	1	1	3	3	3	3	2	3	5	5	2	3
1694	1724	2	18	168	57	1	7	2	2	3	1	2	2	1	1	3	2	3	2	2	2	1	1	2	-3	1	1	2	1	3	1	1	3	1	1	3	1	2	1	3	1	1	1	1	1	3	3	3	3
1695	1725	2	19	163	45	2	7	2	2	1	1	2	1	1	1	3	2	2	2	2	2	2	2	1	-3	2	2	2	2	2	1	2	2	2	2	4	2	1	1	1	2	2	2	1	2	3	3	3	3
1696	1726	2	18	173	75	2	7	2	2	1	1	3	1	1	1	3	2	2	1	1	1	1	2	3	1	2	2	2	1	1	1	1	1	1	1	1	1	1	1	1	1	1	1	1	1	1	1	1	1
1697	1727	2	19	155	53	2	7	1	2	1	1	2	1	1	1	3	2	2	1	1	2	1	1	1	-3	1	1	2	3	3	2	2	4	2	2	4	3	1	2	3	3	3	4	2	3	3	3	3	3
1698	1728	2	17	158	36	1	7	1	1	1	1	2	2	1	1	2	1	1	1	2	2	2	2	3	1	1	1	2	2	3	1	5	2	1	3	2	3	3	4	4	5	5	5	4	4	3	5	3	3
1699	1729	2	19	163	56	2	7	2	2	1	1	2	2	1	1	3	2	3	1	1	2	1	2	1	-3	3	2	2	3	3	3	3	3	3	3	3	3	3	3	3	3	3	3	3	3	3	3	3	3
1700	1730	2	17	165	92	1	7	2	2	1	1	2	1	1	1	2	2	2	2	2	2	1	2	1	-3	2	2	2	4	3	1	3	5	4	2	1	2	2	1	3	1	1	3	2	3	4	2	1	2
1701	1731	2	17	156	38	2	7	2	2	2	1	2	2	1	1	3	1	1	2	2	1	1	1	1	-3	1	1	2	2	3	1	1	2	2	2	1	1	1	1	2	2	2	2	2	2	4	5	2	4
1702	1732	2	18	155	46.5	2	7	2	2	1	1	2	1	1	1	3	2	2	1	1	2	1	1	2	-3	1	1	2	2	2	2	1	2	2	2	3	2	1	1	2	1	1	2	2	3	4	5	3	4
1703	1733	2	19	155	74	2	13	2	1	1	1	2	2	1	2	2	2	3	2	2	2	1	2	2	-3	2	2	2	3	3	3	2	4	3	4	1	2	2	2	3	3	3	3	4	4	3	3	3	4
1704	1734	2	19	165	57	2	7	2	2	1	1	2	2	1	1	3	2	2	2	2	2	1	1	3	1	1	1	2	2	2	1	4	2	2	2	2	1	1	1	2	1	2	2	1	1	1	4	2	3
1705	1735	2	18	172	54	2	7	2	2	1	1	2	1	1	1	1	2	2	2	2	2	1	2	1	-3	1	1	2	2	1	1	4	2	1	1	2	1	1	1	4	1	2	3	1	1	5	4	3	3
1706	1736	2	19	170	80	2	7	1	1	1	1	2	1	1	2	2	2	2	1	1	2	1	2	3	2	2	2	2	1	4	1	2	2	3	5	3	5	3	3	5	3	4	4	3	3	3	3	1	2
1707	1737	2	18	158	90	2	7	2	2	1	1	2	1	1	1	3	2	2	1	2	2	1	1	3	1	1	1	2	3	2	2	2	3	3	3	1	1	1	2	2	1	2	2	2	2	4	4	4	4
1708	1738	2	19	168	45	2	7	2	2	2	1	2	1	1	1	3	3	3	2	1	2	1	2	1	-3	2	2	2	3	4	1	2	3	4	3	4	4	4	5	5	2	3	4	4	3	3	2	3	3
1709	1739	2	17	164	55	1	7	2	2	1	1	2	1	1	1	2	2	2	1	2	2	1	2	2	-3	1	2	2	3	3	2	2	2	2	1	3	1	2	2	2	2	2	2	2	2	3	3	3	2
1710	1740	1	23	175	60	2	7	2	2	1	1	3	1	1	1	1	2	2	2	1	1	1	2	1	-3	2	2	1	1	4	4	3	4	4	4	4	3	4	3	3	3	3	1	1	3	3	3	3	3
1711	1741	2	18	162	90	1	7	2	2	1	1	2	1	1	1	1	2	1	1	1	1	2	2	3	1	2	2	2	2	1	1	3	3	2	3	2	2	2	2	2	5	5	5	2	2	2	3	2	2
1712	1742	2	18	153	80	2	7	2	2	1	1	2	2	1	1	2	2	3	2	2	2	1	1	2	-3	1	1	2	2	3	3	3	4	3	2	1	3	2	3	5	2	3	4	3	3	4	5	3	2
1713	1743	2	18	150	40	1	7	2	2	1	1	2	2	1	1	2	1	1	2	2	1	1	1	2	-3	1	1	2	3	3	2	2	3	2	2	2	2	2	2	3	3	3	3	2	2	3	3	3	3
1714	1744	2	18	168	67	1	7	1	2	1	1	2	2	1	2	2	2	3	1	2	2	2	1	2	-3	2	1	2	3	3	2	1	3	2	2	2	3	3	2	3	3	3	3	2	3	2	5	3	4
1715	1745	2	17	168	57	1	7	1	1	3	3	2	2	1	2	2	2	2	2	1	1	1	2	1	-3	1	2	2	2	2	1	1	1	1	1	1	5	1	2	3	1	2	5	3	3	3	3	3	3
1716	1746	2	20	155	43.5	2	7	2	2	1	1	2	2	1	1	2	2	2	2	2	2	1	1	3	1	1	1	2	2	2	1	2	2	4	3	5	5	4	4	4	5	5	5	1	2	4	4	2	3
1717	1747	1	23	180	90	2	6	2	2	1	1	2	1	3	1	2	2	2	1	1	2	2	2	2	-3	2	2	2	1	2	1	1	3	4	3	2	2	1	1	1	4	4	4	1	2	4	3	1	4
1718	1748	1	20	180	74	2	7	2	2	3	3	2	1	1	2	1	2	2	1	2	2	1	2	2	-3	1	1	2	3	3	1	2	3	3	2	1	1	1	1	5	1	1	1	1	2	5	5	1	5
1719	1749	2	17	165	50	2	6	2	2	1	1	2	2	1	1	3	2	3	1	1	2	1	2	1	-3	2	1	2	3	4	1	2	1	2	3	1	5	1	1	4	2	2	2	5	1	4	4	1	4
1720	1750	2	19	164	56	1	7	2	2	1	1	2	1	1	1	1	3	3	2	1	2	1	1	1	-3	1	1	2	2	2	3	2	3	3	2	2	2	1	2	2	2	2	2	2	2	5	3	2	4
1721	1751	2	18	170	50	2	7	2	2	1	1	2	1	1	1	2	2	2	2	2	2	1	1	2	-3	1	1	2	1	1	1	1	3	1	2	2	1	1	1	1	1	1	1	2	3	4	1	1	4
1722	1752	2	19	167	52	1	6	2	2	1	1	2	2	1	2	3	2	3	1	1	1	2	2	3	1	1	1	2	3	1	1	1	4	3	2	1	2	3	2	4	4	5	3	3	5	5	5	4	3
1723	1753	2	19	164	75	2	13	2	2	1	1	3	1	1	1	3	2	1	2	2	1	1	2	2	-3	1	1	2	3	1	1	2	4	1	1	2	2	1	2	2	3	3	2	1	1	5	3	1	4
1724	1754	2	18	161	46	1	7	2	2	1	1	2	2	1	1	2	2	3	1	2	1	2	1	2	-3	3	2	2	4	4	4	3	4	4	4	4	4	4	4	4	4	4	4	4	4	2	4	4	2
1725	1755	2	18	168	45	2	7	2	2	1	1	2	1	1	1	3	3	2	2	2	2	2	1	2	-3	2	1	2	3	4	3	2	5	4	3	3	2	2	2	3	2	2	2	4	4	2	3	2	2
1726	1756	2	19	168	46	2	1	2	2	1	1	2	1	1	1	2	2	3	2	2	2	1	1	3	1	1	1	2	1	2	1	2	2	3	2	2	2	2	2	3	2	3	3	2	2	3	3	1	3
1727	1757	2	18	169	50	1	7	2	2	1	1	2	1	1	1	1	2	2	2	2	2	2	1	1	-3	1	1	2	3	3	3	3	3	3	3	3	2	2	2	3	2	2	2	4	4	2	3	2	2
1728	1758	2	18	160	98	2	7	2	2	1	1	3	1	1	1	3	2	2	2	2	1	1	2	1	-3	2	2	2	1	1	1	2	2	2	3	2	1	1	1	4	2	2	2	2	2	5	3	4	4
1729	1759	2	18	160	72	1	6	1	2	1	1	2	3	1	2	2	2	2	1	2	1	2	1	2	-3	1	1	2	4	4	1	1	2	1	2	4	4	4	2	5	5	5	5	5	5	5	3	2	4
1730	1760	2	18	160	45	2	7	2	2	1	1	1	2	1	1	1	1	1	2	2	2	2	1	2	-3	1	1	2	2	2	1	1	2	2	1	2	1	1	1	1	1	1	1	1	1	4	4	4	4
1731	1761	2	20	158	45	2	13	2	2	1	1	2	2	1	1	2	2	2	2	2	2	2	1	2	-3	1	1	2	1	3	1	1	1	1	1	1	1	1	1	1	1	1	1	1	1	5	5	5	5
1732	1762	2	18	159	58	1	7	2	2	1	1	3	1	1	1	1	2	2	1	1	1	1	2	1	-3	2	2	2	3	3	1	1	2	2	3	2	1	2	1	1	3	1	4	2	2	3	3	2	2
1733	1763	2	20	160	58	2	13	2	2	1	1	2	2	1	1	2	2	2	2	2	2	1	2	2	-3	2	2	2	3	3	2	3	3	3	3	2	2	3	2	2	3	3	3	3	2	4	4	3	3
1734	1764	2	18	158	55	1	7	2	2	1	1	2	2	1	1	2	2	3	2	1	2	1	1	1	-3	2	2	2	3	3	3	3	3	3	3	3	3	3	3	3	3	3	3	3	3	3	3	3	3
1735	1765	2	17	160	82.5	1	7	2	2	1	1	2	2	1	1	1	2	2	2	2	1	1	1	1	-3	1	1	2	1	2	2	3	4	5	5	5	2	5	2	5	5	5	5	1	2	5	3	4	2
1736	1766	2	19	177	60	2	7	2	2	1	1	2	2	2	2	2	2	2	2	2	2	1	1	2	-3	2	2	2	3	2	1	2	4	3	5	2	4	4	4	4	5	5	3	3	3	3	2	3	3
1737	1767	2	17	155	57	2	7	2	2	1	1	3	1	1	1	2	2	2	2	2	2	1	1	1	-3	1	1	2	3	4	1	2	3	2	1	2	1	1	1	2	3	3	3	2	2	4	4	3	3
1738	1768	2	18	165	48	2	13	2	2	2	2	1	3	1	1	2	1	1	2	2	2	1	1	1	-3	1	1	1	1	1	1	1	3	3	3	1	1	1	1	4	2	1	1	1	2	4	4	4	4
1739	1769	2	17	155	60	1	7	2	2	1	1	2	2	1	2	2	2	3	1	2	2	1	1	3	1	2	1	2	4	4	3	3	4	3	2	3	2	2	2	2	2	2	5	3	3	5	5	4	3
1740	1770	2	18	163	55	2	7	2	2	1	1	2	2	1	2	3	2	2	1	1	1	1	1	2	-3	2	1	2	4	3	2	2	5	5	4	2	3	1	2	4	3	4	5	3	2	5	4	3	3
1741	1771	2	19	160	76	2	7	2	2	1	1	3	2	1	1	3	2	2	2	2	2	1	2	2	-3	2	1	2	1	1	1	3	3	3	2	1	2	2	3	3	3	2	4	2	2	4	4	2	3
1742	1772	2	18	170	65	2	7	2	2	1	1	2	1	1	2	3	2	2	1	1	2	2	1	1	-3	1	1	2	4	3	3	2	4	2	2	1	1	1	2	4	3	3	3	3	2	3	3	3	3
1743	1773	2	18	158	57	1	7	2	2	1	1	3	2	2	2	2	3	3	1	1	2	1	1	3	2	3	3	2	4	3	1	1	1	1	1	1	1	3	2	4	3	3	4	3	2	3	2	2	1
1744	1774	1	18	182	60	1	7	1	2	3	3	2	2	2	2	3	2	2	2	2	2	1	1	2	-3	1	1	2	1	1	1	1	1	1	1	1	1	1	1	1	1	1	1	1	1	3	3	3	3
1745	1776	2	17	172	52	1	7	1	1	1	1	1	3	1	1	2	1	1	2	2	2	1	1	1	-3	1	1	2	1	1	1	1	1	1	1	1	2	1	1	3	3	3	3	3	1	5	5	5	5
1746	1777	2	20	175	66	2	7	2	2	1	1	3	1	1	2	3	3	3	2	2	2	1	1	3	1	2	2	2	3	3	1	2	3	2	2	2	5	5	5	5	1	1	5	2	2	4	4	3	3
1747	1778	2	19	168	57	2	7	2	2	1	1	2	2	1	1	2	1	1	2	2	2	2	1	1	-3	1	1	2	2	2	2	1	2	3	2	1	1	1	1	1	2	4	4	1	1	5	5	1	5
1748	1779	2	17	158	55	1	13	2	2	1	1	3	1	2	1	2	2	3	2	2	1	1	2	3	1	2	2	2	4	4	2	2	3	4	3	5	3	3	5	4	4	4	3	4	4	3	3	3	2
1749	1780	2	19	167	78	1	13	2	2	1	1	2	2	1	1	3	2	2	2	2	2	1	1	1	-3	1	1	2	3	5	3	3	2	2	2	2	2	3	2	2	2	2	2	2	2	4	4	4	2
1750	1781	2	20	165	60	2	7	2	2	1	1	2	1	1	1	1	2	3	2	2	2	2	1	2	-3	2	2	2	2	4	2	3	3	2	2	2	2	1	2	2	2	2	2	2	2	2	3	3	2
1751	1782	1	19	164	54	1	12	2	2	1	1	2	1	3	2	2	2	3	1	2	2	1	2	2	-3	2	2	2	3	4	3	4	2	4	2	3	4	3	3	4	4	4	4	4	3	4	4	3	2
1752	1783	2	18	165	62	1	7	2	2	1	1	2	2	1	1	3	2	2	2	2	2	2	2	3	1	2	1	2	3	4	2	2	2	3	1	3	3	1	2	1	2	2	3	2	2	2	5	2	2
1753	1784	2	17	175	63	1	7	2	2	2	2	2	2	2	2	1	2	2	1	1	1	1	1	1	-3	2	2	2	5	5	3	5	5	3	4	1	4	1	1	5	1	1	1	1	1	4	3	3	3
1754	1785	2	19	160	53	2	7	2	2	1	1	2	2	1	1	3	2	2	1	1	1	1	1	3	1	1	2	2	3	3	1	3	1	3	5	5	5	3	5	2	3	3	5	1	1	2	5	1	3
1755	1786	2	18	170	51.5	1	13	1	2	2	2	3	1	1	2	1	3	3	2	2	2	2	2	2	-3	2	2	2	5	5	5	5	4	4	4	4	3	4	4	4	4	4	4	4	3	4	3	4	4
1756	1787	2	17	165	44	1	7	2	2	1	1	2	3	1	2	3	1	3	1	1	2	2	2	3	1	2	3	1	2	4	1	5	5	4	4	4	4	4	5	5	5	5	5	5	5	5	5	5	1
1757	1788	2	19	162	73	1	7	2	2	1	1	2	2	1	1	3	2	1	2	2	2	1	2	2	-3	2	2	2	3	3	2	3	3	3	4	3	2	1	2	4	3	3	3	3	3	3	3	3	3
1758	1789	2	18	165	90	1	7	1	2	1	1	2	2	1	1	3	2	2	1	1	2	1	2	2	-3	2	2	2	3	3	3	3	3	3	3	3	3	3	3	3	3	3	3	3	3	3	3	3	3
1759	1790	2	18	163	85	2	7	2	2	1	1	2	1	1	2	3	2	2	1	2	1	1	1	2	-3	2	2	2	3	3	3	2	4	4	2	2	5	2	1	2	2	2	2	2	2	3	2	1	2
1760	1791	2	20	160	43	2	7	2	1	1	1	2	1	1	1	3	2	2	2	1	1	1	1	1	-3	1	1	2	1	2	1	1	1	1	1	2	2	2	1	2	5	5	5	1	1	3	5	3	4
1761	1792	2	18	167	90	2	7	2	2	1	1	2	2	1	1	2	2	2	2	2	2	1	2	3	1	1	1	2	2	2	2	2	1	2	2	2	2	1	1	2	1	1	2	2	2	4	2	2	4
1762	1793	2	29	168	98	2	7	2	2	1	1	2	1	1	1	1	3	3	1	1	1	1	1	3	1	2	2	1	3	3	4	1	4	3	3	3	2	4	2	4	4	4	4	4	3	3	3	2	2
1763	1794	2	19	163	60	2	7	2	2	1	1	3	1	1	1	2	2	2	1	1	1	2	1	2	-3	2	1	2	2	3	3	3	3	2	1	1	1	1	1	4	2	4	4	2	2	3	4	3	3
1764	1795	2	18	160	68	2	7	2	2	1	1	2	2	1	2	2	2	3	1	1	1	1	1	3	1	1	1	2	1	2	2	4	4	2	1	2	4	3	4	2	1	3	3	3	2	4	3	3	4
1765	1796	2	18	155	44	1	6	1	2	1	1	2	2	1	1	3	2	1	1	1	2	2	2	3	2	1	1	2	4	4	3	3	5	2	3	1	5	1	1	3	1	1	5	3	3	5	5	3	4
1766	1797	2	20	163	50	2	7	2	2	1	1	3	2	1	1	2	2	3	2	2	1	1	1	1	-3	1	1	2	2	2	1	2	1	3	2	1	1	1	1	2	1	1	1	1	1	5	3	1	2
1767	1798	2	20	155	45	1	6	2	2	1	1	2	2	1	1	2	2	1	1	1	2	1	2	1	-3	1	1	2	2	3	1	2	3	2	1	1	1	1	1	2	2	2	3	3	2	5	4	2	4
1768	1799	2	18	169	53	2	7	2	2	1	1	2	3	1	1	2	2	3	1	1	2	1	2	2	-3	2	2	2	3	3	1	4	3	4	2	4	4	4	4	3	3	4	4	2	2	3	2	2	2
1769	1800	2	18	167	52	1	7	2	2	1	1	3	1	1	1	2	3	3	1	1	1	1	2	3	1	2	2	1	4	3	1	3	3	3	2	4	5	5	5	5	5	5	5	5	3	4	4	3	3
1770	1801	2	18	162	46	2	7	2	2	1	1	2	1	1	2	3	2	2	1	1	1	2	1	1	-3	1	1	2	1	2	1	2	4	4	4	1	4	1	1	2	2	2	4	2	4	5	5	3	5
1771	1802	2	19	163	56	2	1	2	2	1	1	3	1	1	1	3	3	3	2	2	2	1	2	2	-3	1	1	2	3	2	2	4	2	3	2	3	1	1	2	2	4	3	2	2	2	3	3	2	3
1772	1803	1	18	175	95	1	6	1	1	1	1	2	2	1	1	3	2	2	2	2	2	1	1	1	-3	1	1	2	2	2	1	2	1	1	3	1	1	1	1	2	1	1	2	1	2	4	4	2	3
1773	1804	2	17	170	59	1	13	2	2	1	1	1	2	1	1	2	2	2	2	2	2	1	1	1	-3	1	1	1	3	1	3	4	4	3	4	3	3	3	3	3	3	4	3	3	4	4	4	3	4
1774	1805	2	17	168	64	1	6	2	2	1	1	2	2	1	1	2	2	1	2	2	1	1	1	3	1	1	1	2	2	1	2	1	2	3	2	1	3	2	1	3	3	3	3	2	1	4	4	2	3
1775	1806	2	19	162	86	2	7	1	2	1	1	2	2	1	2	3	2	2	2	2	1	1	2	3	1	2	2	1	3	4	4	5	4	4	4	4	3	4	3	3	3	3	3	3	3	3	3	3	4
1776	1807	2	17	163	58.5	1	7	2	2	1	1	2	1	1	1	1	2	1	1	2	2	1	1	3	1	1	1	2	3	2	2	1	1	3	2	4	3	2	1	3	4	4	4	3	2	3	1	3	3
1777	1808	1	18	175	60	1	6	2	1	1	1	3	2	1	1	2	2	2	2	1	2	1	2	1	-3	3	2	2	5	4	3	4	2	2	3	2	3	1	3	5	4	5	4	4	3	4	5	3	3
1778	1809	2	19	168	60	2	7	1	1	2	2	2	3	2	2	2	2	2	1	1	2	1	2	3	1	2	1	2	1	1	2	3	2	2	2	3	1	3	3	2	3	2	2	2	2	4	5	2	3
1779	1810	2	18	160	52	2	7	2	2	1	1	2	1	1	1	2	1	1	1	1	1	1	2	1	-3	2	1	2	1	4	1	1	3	3	2	1	1	1	1	4	1	1	3	1	4	5	3	1	5
1780	1811	2	20	165	63	2	7	2	1	1	1	3	1	2	2	3	2	2	2	1	2	1	2	2	-3	2	2	1	3	4	1	4	3	3	3	4	4	3	3	4	3	4	4	3	3	3	3	3	3
1781	1812	2	19	173	12	2	7	1	2	2	1	2	2	2	2	2	2	2	2	2	2	1	1	2	-3	2	2	2	3	2	1	2	4	2	2	4	2	3	3	2	1	1	5	2	3	5	5	5	3
1782	1814	2	20	174	91	2	7	2	2	1	1	2	1	1	1	3	2	3	2	2	2	1	1	1	-3	1	1	2	2	1	1	3	2	2	2	1	2	1	1	2	2	2	2	1	2	2	3	1	3
1783	1815	2	18	166	50	2	7	2	2	1	1	2	1	1	2	3	2	2	1	2	2	1	2	2	-3	2	2	2	2	2	1	3	2	2	5	1	1	1	1	1	5	5	3	1	2	2	4	2	2
1784	1816	2	20	163	85	2	7	2	2	1	1	2	2	1	1	2	2	3	2	2	2	1	2	2	-3	2	2	2	2	3	1	3	3	2	2	1	1	1	2	3	2	3	3	2	2	4	4	2	3
1785	1817	2	18	163	55	1	7	2	2	1	1	3	1	1	1	1	2	2	1	2	1	1	2	1	-3	3	2	2	2	3	1	2	3	3	2	1	3	1	2	4	4	2	4	3	3	1	3	1	2
1786	1818	2	18	163	40	1	7	2	2	1	1	2	1	1	1	2	2	2	1	1	2	2	1	2	-3	1	1	2	3	3	3	3	3	3	3	3	3	3	3	3	3	3	3	3	3	3	4	3	3
1787	1819	2	18	169	50	2	7	1	2	1	1	2	2	1	2	2	2	2	2	2	2	1	1	1	-3	2	2	2	3	4	2	2	2	3	3	2	2	3	3	4	3	3	4	3	3	4	3	2	3
1788	1820	2	17	160	60	1	7	2	2	1	1	2	2	1	1	2	2	2	2	2	2	1	1	1	-3	1	1	2	2	2	1	1	2	2	2	1	1	2	1	2	1	2	1	1	1	3	4	2	4
1789	1821	2	18	158	51	1	7	2	2	1	1	2	2	1	2	3	2	2	1	2	1	1	1	3	2	2	2	2	5	4	1	1	1	3	3	5	5	5	5	5	5	5	4	2	2	4	3	3	2
1790	1822	2	19	160	50	2	7	2	2	1	1	2	2	1	1	1	2	3	2	2	2	1	1	1	-3	1	1	2	3	4	3	3	4	4	3	2	4	3	3	3	3	3	3	3	3	3	3	3	2
1791	1823	2	17	161	59	2	7	2	2	1	1	2	1	1	1	2	2	1	2	2	2	1	1	3	1	1	1	2	1	2	1	1	2	2	2	3	2	1	1	3	2	3	3	3	1	4	3	2	4
1792	1824	2	20	160	54	2	7	2	1	1	3	3	1	1	1	1	2	3	1	1	2	2	1	3	1	2	3	1	2	3	1	2	3	2	2	1	2	1	4	1	1	1	4	2	1	5	1	2	5
1793	1825	2	18	167	50	1	13	2	2	1	1	2	2	1	1	2	1	1	2	2	2	2	2	2	-3	1	1	2	2	2	1	2	2	2	2	2	2	2	2	2	2	4	2	2	2	2	3	2	2
1794	1826	2	18	167	79	2	7	2	2	1	1	2	2	2	2	3	2	2	2	2	1	1	1	3	2	2	2	2	2	2	1	3	2	1	1	1	1	1	1	2	1	1	3	2	3	2	4	2	3
1795	1827	2	18	160	54	2	7	2	2	1	1	2	1	1	1	3	1	1	2	2	2	1	1	1	-3	1	1	2	1	1	1	2	1	1	1	2	1	1	1	2	1	1	1	1	1	5	5	5	5
1796	1828	2	19	160	45	2	7	1	2	1	1	2	2	1	1	3	2	2	2	2	2	1	1	3	1	1	1	2	2	2	1	2	3	3	2	3	4	4	3	4	3	3	3	3	3	2	2	2	2
1797	1829	2	18	157	41	1	7	2	1	1	1	2	2	1	2	2	2	2	1	2	1	2	2	3	1	1	2	2	3	3	3	3	3	3	3	3	3	3	3	3	3	3	3	3	3	3	3	3	3
1798	1830	1	18	181	80	2	7	1	1	1	1	3	1	1	1	1	2	2	1	1	1	2	1	3	1	1	3	2	4	5	1	1	4	3	1	1	4	1	1	1	3	3	2	1	2	5	4	4	2
1799	1831	2	17	169	58	2	7	2	2	1	2	2	1	1	1	2	2	2	2	2	2	1	1	2	-3	1	1	2	2	1	1	1	1	1	1	3	4	1	1	2	1	1	2	2	2	4	5	2	4
1800	1832	2	19	166	98	2	7	2	2	1	1	2	2	1	1	2	2	2	2	2	2	2	1	2	-3	1	1	2	1	2	1	1	2	1	1	1	1	1	1	1	2	2	2	1	1	4	5	1	5
1801	1833	1	18	160	55	1	13	2	1	1	1	2	2	1	1	3	2	1	1	2	2	1	1	1	-3	1	1	2	4	2	1	1	4	2	3	1	4	1	1	3	4	4	4	3	2	5	5	2	4
1802	1834	1	19	180	90	2	6	2	2	1	1	2	1	1	1	2	2	2	2	1	1	2	2	1	-3	2	2	1	4	3	1	5	5	5	5	5	5	5	5	5	5	5	5	5	5	2	2	2	2
1803	1835	2	18	162	78	1	7	2	2	1	1	2	1	1	1	2	2	2	1	1	2	1	2	1	-3	2	2	1	1	1	1	1	1	1	1	2	2	1	3	2	1	1	3	1	2	4	4	3	4
1804	1836	2	19	165	96	2	7	2	2	2	1	3	1	1	1	2	2	2	1	2	1	1	1	1	-3	1	1	2	2	2	2	2	2	2	2	2	2	2	2	2	2	2	2	2	2	5	1	1	3
1805	1837	2	17	165	46	1	7	2	2	1	1	2	1	1	1	2	2	2	2	2	2	1	2	1	-3	3	1	2	2	3	2	2	3	2	2	2	2	2	2	2	2	2	3	2	2	3	3	2	3
1806	1838	2	18	158	52	1	7	2	2	1	1	2	3	1	2	1	2	2	2	2	1	1	2	3	1	2	2	2	2	2	1	1	4	3	2	1	2	3	2	4	2	2	2	3	2	4	4	2	3
1807	1839	2	18	162	88	2	7	1	2	2	1	1	2	1	2	2	2	2	1	2	2	2	1	2	-3	1	1	2	2	2	2	1	2	2	1	1	2	1	2	4	3	3	3	1	2	4	4	4	4
1808	1840	2	17	155	39.5	1	7	2	2	1	1	2	3	1	1	2	2	2	2	2	2	1	2	3	1	1	1	2	4	4	2	2	3	3	2	3	3	3	2	4	2	3	3	2	2	4	4	2	3
1809	1841	2	17	160	65	1	7	2	2	1	1	2	1	1	1	2	2	2	2	2	2	1	2	1	-3	2	2	2	3	3	4	3	3	4	4	3	3	4	3	3	3	4	3	3	3	3	3	4	2
1810	1842	2	18	168	49	1	7	1	2	1	1	2	2	1	1	2	2	2	1	2	2	1	2	3	1	1	2	2	3	3	3	3	3	3	3	3	3	3	3	3	3	3	3	3	3	3	3	3	3
1811	1843	2	19	160	70	1	13	1	2	2	1	2	2	1	2	2	3	2	2	2	2	2	1	3	2	1	2	2	3	3	3	4	4	3	3	4	5	5	5	5	3	3	3	3	3	3	3	3	3
1812	1844	1	18	173	60	2	7	2	2	1	1	2	1	2	2	1	2	2	1	1	1	1	1	2	-3	2	1	2	2	2	1	1	2	2	2	1	1	1	1	1	1	1	1	2	3	3	3	2	2
1813	1845	2	33	165	70	2	13	2	2	1	1	2	2	1	1	1	2	2	2	2	2	2	1	2	-3	2	2	2	3	4	1	3	4	4	2	2	5	3	4	5	1	1	4	4	4	4	4	3	3
1814	1846	2	18	160	75	1	7	2	2	1	1	2	2	1	1	2	2	2	1	1	1	2	1	2	-3	2	2	2	4	5	3	3	5	5	2	4	5	3	5	5	3	5	5	5	5	3	2	2	3
1815	1847	2	17	162	53	1	13	2	2	1	1	2	2	1	1	2	2	2	2	2	2	2	1	3	1	1	1	2	3	3	3	2	3	3	3	3	4	3	3	3	3	3	3	3	3	3	3	3	3
1816	1848	2	17	167.5	53	1	13	2	2	2	1	2	2	1	1	3	2	1	2	2	1	1	1	2	-3	1	1	2	4	4	3	2	4	4	3	2	4	3	5	5	5	5	5	1	2	4	3	1	3
1817	1849	2	18	170	52	2	7	2	2	1	1	2	2	1	1	2	2	2	2	2	1	1	1	3	1	1	1	2	2	1	1	2	1	1	2	2	1	1	2	2	2	2	2	2	1	1	4	4	4
1818	1850	1	22	178	84	2	7	1	2	1	1	1	1	1	1	2	2	3	1	2	1	1	1	2	-3	2	2	1	1	2	1	3	2	1	1	1	1	1	1	1	1	1	1	1	1	1	1	1	1
1819	1851	2	18	152	90	1	7	2	2	1	1	2	1	1	2	2	2	2	1	2	1	1	1	3	1	2	2	2	3	3	2	2	4	2	2	4	1	3	3	3	4	4	4	4	3	4	4	3	3
1820	1852	2	18	164	56	1	7	2	2	1	1	2	1	1	2	2	2	2	1	2	1	1	1	1	-3	1	1	2	1	5	1	1	1	1	1	1	3	2	1	2	1	1	2	3	2	4	4	1	3
1821	1853	2	18	164	57	1	7	2	1	1	1	2	2	1	1	2	2	1	1	2	1	1	1	1	-3	1	2	2	2	2	1	2	2	2	1	2	1	1	1	2	2	2	2	1	1	4	3	4	3
1822	1854	2	18	160	45	2	7	2	2	1	1	3	1	1	2	3	3	3	2	2	2	2	1	1	-3	1	1	2	1	1	1	1	1	1	1	1	1	1	1	1	1	1	1	1	1	4	4	4	4
1823	1855	2	18	160	44	2	7	2	2	2	2	3	1	1	1	1	3	3	2	2	2	2	1	1	-3	1	1	2	1	1	1	1	1	1	1	1	1	1	1	1	1	1	1	1	1	4	4	4	4
1824	1856	1	21	180	60	1	7	2	2	1	1	2	1	1	1	3	2	3	2	2	2	2	1	1	-3	1	1	2	2	2	2	2	2	2	2	2	2	2	2	2	2	2	2	2	2	4	4	4	4
1825	1857	1	20	178	52.5	2	13	1	1	3	3	1	2	1	1	2	2	2	1	2	2	1	1	1	-3	2	2	2	1	2	1	1	2	1	3	1	4	1	2	3	2	2	2	1	1	3	4	2	3
1826	1858	2	18	158	45	1	6	2	2	1	1	1	2	1	1	3	2	2	2	1	1	1	2	3	1	1	1	2	3	3	3	5	4	3	3	3	1	2	2	5	3	3	3	3	3	3	3	3	3
1827	1859	2	18	158	47	1	7	1	1	2	2	2	2	1	2	3	2	2	1	2	2	1	2	2	-3	1	1	2	3	2	3	1	2	2	3	3	2	1	2	4	3	3	3	1	1	4	4	2	3
1828	1860	2	18	165	48	2	7	2	2	2	2	3	1	1	1	1	3	3	2	2	2	2	1	1	-3	1	1	2	1	1	1	1	1	1	1	1	1	1	1	1	1	1	1	1	1	4	4	4	4
1829	1861	2	19	150	47	1	7	2	2	1	1	3	1	1	1	2	3	3	2	2	1	1	1	2	-3	1	1	2	2	3	1	1	3	2	1	1	2	1	2	1	2	2	5	3	3	5	2	1	3
1830	1862	2	18	162	47	1	7	2	2	1	1	2	2	1	1	3	2	2	2	2	1	1	1	1	-3	1	1	2	2	3	2	2	3	3	2	2	3	2	2	4	3	3	4	3	2	3	4	3	3
1831	1863	1	20	176	55	2	6	1	1	3	3	2	3	1	3	3	2	1	2	2	2	1	1	2	-3	1	1	2	1	1	1	2	2	1	1	1	1	1	1	3	3	3	3	1	1	5	5	1	3
1832	1864	2	19	153	54	1	7	2	2	1	1	2	1	1	1	2	2	1	1	2	1	1	1	1	-3	1	1	2	2	2	1	2	2	1	2	1	1	1	1	3	3	2	2	1	1	5	4	1	5
1833	1865	2	18	160	52	2	7	2	2	1	1	3	1	1	1	2	2	3	2	2	2	2	1	1	-3	1	1	2	1	1	1	1	1	1	1	1	1	1	1	1	1	1	1	1	1	4	4	4	4
1834	1866	1	19	173	60	2	7	2	2	1	1	3	1	1	1	2	2	2	1	2	2	1	1	2	-3	1	1	2	3	2	1	2	1	2	3	1	2	1	2	2	1	1	4	2	1	5	5	5	3
1835	1867	1	19	181	90	2	6	2	1	1	1	3	1	1	1	2	2	1	1	1	2	1	1	1	-3	2	2	2	1	1	1	1	1	1	1	1	1	1	1	1	1	1	1	1	1	5	4	1	4
1836	1868	2	19	170	65	2	7	2	1	1	1	2	1	1	1	1	2	2	1	2	2	1	1	2	-3	1	1	2	3	1	1	3	2	2	1	3	1	1	2	3	1	1	2	2	2	2	4	1	2
1837	1869	1	20	168	98	2	6	2	2	1	1	2	2	1	1	2	1	1	1	1	2	2	1	2	-3	2	2	2	3	3	3	2	2	2	2	1	1	1	1	1	1	1	1	1	1	4	4	5	4
1838	1870	2	18	162	50	1	7	2	2	1	1	2	1	1	1	2	3	2	1	1	1	1	2	1	-3	1	2	2	3	3	2	3	4	4	2	1	2	2	2	2	3	3	3	3	3	3	3	3	3
1839	1871	2	18	162	55	1	7	2	2	1	1	2	2	1	1	2	3	3	1	1	1	2	2	1	-3	2	2	2	3	4	2	4	3	3	2	3	3	3	3	4	4	4	4	3	3	2	2	3	2
1840	1872	1	18	178	62.5	2	1	2	1	1	1	2	1	1	1	1	2	2	2	2	2	2	2	1	-3	2	2	2	5	5	5	4	5	5	3	3	3	4	4	3	3	3	3	3	3	3	3	3	3
1841	1873	2	19	169	70	2	7	2	2	1	1	3	2	1	1	2	2	2	1	2	2	1	1	2	-3	1	2	2	4	4	1	2	3	3	3	3	2	3	3	3	3	3	3	3	3	2	2	2	2
1842	1874	2	19	160	56	2	7	2	2	1	1	2	2	1	2	1	2	2	2	2	2	1	1	1	-3	2	1	2	3	2	2	3	3	2	3	2	2	2	4	3	1	2	3	2	2	3	2	1	3
1843	1875	2	19	162	53	1	7	2	2	1	1	2	2	1	1	3	1	1	2	2	2	2	1	1	-3	1	1	2	3	2	3	3	3	2	1	3	2	3	3	3	1	3	3	2	3	3	3	3	3
1844	1876	2	19	155	51	2	7	1	2	1	1	2	1	1	1	3	2	2	1	1	2	2	2	1	-3	2	2	2	1	2	1	1	2	2	3	1	4	2	4	4	2	2	3	2	2	2	5	2	2
1845	1877	2	19	169	70	2	6	1	1	3	3	2	3	1	1	2	2	2	1	1	2	1	1	2	-3	2	1	2	1	1	1	1	4	3	1	1	3	3	3	2	4	4	4	4	3	3	4	3	2
1846	1878	2	18	154	41	3	7	1	2	3	3	2	1	1	1	2	2	2	2	2	2	2	1	2	-3	1	1	2	2	1	1	2	1	1	2	2	3	1	3	3	2	2	2	1	1	2	2	3	2
1847	1879	1	19	169	67	2	6	2	2	1	1	2	3	1	1	2	3	1	1	2	1	1	1	2	-3	1	1	2	2	2	1	2	2	2	2	2	2	3	2	2	2	2	2	3	2	4	4	2	4
1848	1880	2	20	157	51	2	6	2	2	1	1	2	2	1	1	3	2	2	2	2	1	1	1	3	1	2	2	1	1	2	2	2	2	2	2	2	2	2	2	2	2	2	2	2	2	4	4	4	4
1849	1881	2	17	164	50	1	6	2	2	1	1	2	1	1	1	3	2	2	1	1	1	2	1	3	2	1	1	2	2	3	3	4	4	2	3	3	3	4	3	4	4	4	4	3	2	3	2	2	2
1850	1882	2	19	168	59	1	6	2	1	1	1	2	1	1	1	3	2	2	1	1	1	1	2	3	2	2	2	2	2	1	1	2	1	1	1	2	2	1	1	1	2	1	1	1	1	5	5	2	3
1851	1883	1	18	170	67	2	7	1	1	1	1	2	2	1	2	3	2	2	1	1	1	2	1	2	-3	1	1	2	2	2	1	2	1	1	2	2	5	4	2	1	4	4	4	4	3	5	4	4	4
1852	1884	2	19	165	62.5	2	7	2	2	2	1	2	1	1	1	3	2	2	2	2	2	2	2	2	-3	1	1	2	3	3	3	3	3	3	3	3	3	3	3	3	3	3	3	3	3	4	4	2	4
1853	1885	2	17	170	65	1	7	2	2	1	1	2	2	1	2	2	1	1	2	1	1	2	2	1	-3	2	2	2	4	4	1	4	5	5	5	1	4	4	4	2	1	1	1	4	1	2	4	3	2
1854	1886	2	19	155	45	2	7	2	2	1	1	3	1	2	1	2	3	3	1	1	1	1	2	1	-3	2	3	2	3	4	4	5	5	5	5	5	5	5	5	5	4	4	4	4	4	4	4	4	4
1855	1887	2	18	168	47	1	6	2	2	1	1	2	2	1	1	3	2	2	1	2	1	1	2	3	2	2	2	2	3	3	3	2	3	3	3	3	2	2	3	3	3	3	3	3	3	4	4	4	4
1856	1888	2	19	158	51	2	7	2	2	1	1	3	1	1	1	2	2	1	2	2	2	1	2	1	-3	1	1	2	2	3	1	3	2	1	2	4	2	2	2	4	2	2	3	3	2	4	4	2	3
1857	1889	2	20	166	68	2	6	2	2	2	1	2	3	1	1	3	2	1	1	1	2	1	1	1	-3	1	2	2	4	4	2	2	2	1	3	3	3	3	3	3	3	3	3	3	3	4	3	3	3
1858	1890	2	18	163	48	1	7	2	1	1	1	2	1	1	1	2	2	3	1	1	1	2	2	3	2	2	1	2	3	3	2	3	3	2	3	2	2	3	3	3	3	3	3	2	3	3	2	2	2
1859	1891	2	19	159	50	1	6	2	2	1	1	2	2	1	1	2	1	2	1	2	2	2	2	1	-3	1	1	2	1	2	1	1	1	3	1	1	1	1	1	3	3	3	3	1	1	3	3	3	3
1860	1892	1	19	175	73	2	6	1	1	1	1	2	2	2	1	2	2	2	2	2	2	2	1	3	1	1	1	1	2	2	2	2	2	2	2	2	2	2	2	2	2	2	2	2	2	3	3	3	3
1861	1893	2	18	164	55	1	7	2	2	1	1	3	1	1	1	1	3	3	1	2	2	1	2	2	-3	2	2	2	3	3	1	3	3	3	2	1	2	1	1	4	3	3	3	2	2	3	2	2	2
1862	1894	2	19	160	44	2	13	1	2	3	3	2	1	1	1	3	2	2	1	1	1	2	2	1	-3	2	2	2	2	2	2	3	3	2	2	2	3	4	4	4	5	5	5	4	3	2	5	5	4
1863	1895	2	20	155	42	2	7	2	2	1	1	2	1	1	1	3	2	3	2	2	2	1	1	3	1	1	1	2	2	1	1	3	2	2	2	3	2	1	1	3	2	3	3	3	2	4	4	3	4
1864	1896	2	20	163	64	2	6	1	1	1	1	2	1	1	1	3	2	3	1	1	1	1	1	1	-3	2	2	2	3	2	1	1	3	2	1	1	3	1	3	3	2	2	2	2	2	4	4	1	2
1865	1897	2	18	170	65	1	13	2	2	3	3	2	2	1	1	1	1	1	2	2	2	2	1	1	-3	1	1	2	1	2	1	1	4	1	1	3	1	2	1	4	1	1	3	1	1	1	5	1	4
1866	1898	1	18	178	90	2	7	2	2	1	1	2	1	2	2	3	2	2	2	1	2	1	1	3	1	1	1	2	2	1	1	1	2	1	1	1	1	1	1	2	3	2	2	1	1	5	5	5	5
1867	1899	2	20	166	60	2	7	2	2	1	1	2	2	1	1	2	3	1	1	1	1	2	2	2	-3	2	2	2	2	2	2	4	2	2	2	2	3	1	2	3	3	3	3	3	3	4	4	4	3
1868	1900	1	18	175	67.5	1	7	2	1	1	1	2	3	1	2	3	2	2	2	2	2	2	1	1	-3	1	1	2	4	3	2	1	4	2	3	5	1	1	1	3	3	3	1	2	5	4	5	1	3
1869	1901	2	19	171	50	1	7	2	2	2	2	2	2	1	2	3	2	2	1	1	2	2	2	3	1	2	2	2	1	2	1	1	3	3	2	1	1	1	1	2	1	2	4	1	1	5	5	3	3
1870	1902	2	17	158	47	1	7	2	2	1	1	2	2	1	1	2	1	1	2	2	2	1	2	1	-3	2	2	2	1	2	1	3	2	2	2	2	2	2	2	2	2	2	2	2	2	3	3	3	3
1871	1903	2	18	161	41.5	1	1	2	2	1	1	3	1	1	1	3	3	3	2	2	2	1	1	2	-3	1	1	2	3	3	3	1	4	2	2	2	2	3	3	2	4	4	4	2	2	4	4	3	4
1872	1904	2	19	163	51	2	6	1	2	1	1	2	2	1	1	2	2	2	1	2	1	1	1	2	-3	1	1	2	4	4	1	2	4	4	3	3	3	3	3	4	3	4	4	4	4	4	4	4	4
1873	1905	1	18	185	63	1	13	2	2	1	1	2	2	3	2	2	2	3	1	1	2	2	2	2	-3	2	2	2	3	2	1	1	3	2	3	1	5	1	4	4	2	4	4	3	3	4	4	3	3
1874	1907	1	20	185	62.5	2	6	2	2	1	1	3	1	3	2	3	1	1	1	2	2	1	1	3	1	1	1	2	1	5	1	1	1	1	1	1	5	1	1	1	1	1	1	1	1	5	5	5	5
1875	1908	2	19	161	51	1	13	1	2	1	2	2	2	1	1	3	2	2	2	2	2	1	1	3	1	1	1	2	4	4	3	2	4	3	2	1	3	3	3	3	4	4	4	3	3	4	3	3	4
1876	1909	2	19	160	48	1	7	1	2	1	1	3	1	1	1	2	2	2	2	2	1	1	1	1	-3	1	1	2	1	3	1	3	3	2	1	1	1	1	1	1	1	1	4	2	2	5	5	1	5
1877	1910	2	18	167	56	1	1	2	2	1	1	3	1	1	1	3	3	1	1	2	2	1	2	1	-3	1	2	1	1	1	1	4	2	1	1	1	1	2	2	1	1	1	1	1	2	3	5	1	1
1878	1911	1	18	160	45	1	1	2	2	1	1	2	2	1	2	2	1	3	1	1	1	1	2	2	-3	2	2	1	4	4	1	2	4	5	3	1	3	3	3	2	4	4	5	3	4	3	2	2	3
1879	1912	2	21	172	68	2	7	2	1	3	1	2	3	1	2	3	2	2	1	2	2	1	2	1	-3	2	1	2	2	2	2	2	2	2	2	2	2	2	2	2	2	2	2	2	2	2	2	2	2
1880	1913	2	20	161	51	1	1	2	2	1	1	2	3	1	2	2	2	2	2	2	1	1	1	3	1	1	1	2	3	3	2	2	3	3	3	3	4	3	2	4	4	4	4	4	4	5	5	5	5
1881	1914	1	18	180	67.5	1	7	2	2	1	1	3	2	1	1	3	2	1	1	1	1	2	2	2	-3	2	2	2	4	4	3	1	4	4	4	1	2	2	2	5	3	3	3	3	3	4	4	4	4
1882	1915	2	19	168	48	1	6	2	2	1	1	2	2	1	2	3	1	2	1	2	2	1	2	3	1	1	1	2	2	3	1	1	3	3	3	3	3	3	3	3	1	1	1	1	1	5	5	5	5
1883	1916	2	18	162	39	1	7	1	2	1	1	2	2	1	1	3	2	2	1	1	1	1	1	1	-3	2	2	1	3	2	1	1	3	2	1	5	3	1	1	1	2	2	2	2	2	3	3	3	3
1884	1917	2	19	160	70	1	7	2	2	3	1	3	1	1	1	3	2	2	2	2	2	1	1	2	-3	1	1	2	1	1	1	1	1	1	1	1	1	1	1	1	1	1	3	2	2	1	1	1	1
1885	1918	1	17	180	65	1	6	2	2	3	3	1	2	3	2	3	2	2	1	1	2	2	1	1	-3	2	1	2	4	3	1	5	3	3	3	3	2	3	1	4	3	3	3	3	3	3	3	3	3
1886	1919	2	18	170	51	2	7	1	2	1	1	2	2	1	1	3	2	2	1	2	2	1	1	2	-3	1	1	2	3	2	2	2	3	2	3	2	2	2	2	2	2	3	3	2	2	3	4	2	3
1887	1920	2	18	168	45	1	6	2	2	1	1	2	2	1	1	3	2	2	1	2	2	1	1	2	-3	2	2	2	3	3	3	1	2	2	4	3	3	3	2	3	3	3	3	3	2	4	3	3	3
1888	1921	2	18	165	80	2	7	1	2	3	3	1	3	1	1	2	1	3	1	1	1	1	2	2	-3	1	2	2	1	1	1	2	1	1	1	1	1	1	1	1	4	4	4	1	5	1	1	1	1
1889	1922	2	18	155	55	1	13	2	2	1	1	2	2	1	2	3	2	3	2	2	2	1	1	2	-3	1	1	2	2	3	1	2	3	1	1	5	1	3	5	5	3	3	4	3	3	5	3	3	4
1890	1923	2	19	162	52	1	13	1	1	3	3	2	2	1	2	2	2	2	1	2	2	2	1	2	-3	1	1	2	2	4	3	2	4	3	4	3	2	2	3	3	4	4	4	4	3	4	4	4	4
1891	1924	2	21	162	50	2	7	2	2	1	1	1	2	1	1	3	1	2	2	2	2	1	1	3	3	1	1	2	1	1	1	1	2	1	1	1	1	1	1	2	2	3	4	1	1	3	4	3	4
1892	1925	2	17	162	45	2	13	2	2	1	1	2	2	1	2	1	1	2	2	2	1	1	2	2	-3	1	1	2	1	2	1	2	2	2	2	2	2	1	1	2	1	2	1	2	2	3	3	1	1
1893	1926	2	17	160	80	1	7	2	2	1	1	2	1	1	1	1	1	1	2	2	2	1	2	3	1	2	2	2	2	2	2	2	2	2	2	2	2	2	2	2	2	2	2	2	2	3	3	3	3
1894	1927	1	19	170	50	2	6	2	1	1	1	2	1	1	2	2	2	2	1	1	1	1	2	2	-3	1	1	2	3	4	3	2	3	2	2	2	2	2	3	3	2	1	3	3	3	3	3	3	3
1895	1928	2	20	155	51	2	13	2	2	1	1	2	2	1	1	2	2	3	1	1	1	2	2	1	-3	3	2	2	5	5	5	5	5	5	5	5	5	5	5	5	5	5	5	5	5	3	1	1	1
1896	1929	2	18	158	59	1	13	2	2	1	1	2	3	1	1	2	2	2	2	2	1	2	1	1	-3	2	2	2	1	2	2	3	3	3	3	2	1	4	2	4	2	3	2	2	3	2	1	3	2
1897	1930	2	18	160	63	1	7	2	2	1	1	3	2	1	1	3	2	2	1	2	2	1	1	1	-3	2	3	2	3	3	3	3	3	2	3	2	2	2	2	2	4	4	3	3	3	3	3	3	2
1898	1931	2	19	170	60	2	7	2	2	1	1	2	1	1	1	1	2	2	2	2	1	1	1	2	-3	2	1	2	1	1	2	3	4	4	4	5	5	5	3	3	3	4	2	3	3	3	3	2	3
1899	1932	2	17	165	45	1	7	2	2	1	1	2	1	1	1	2	2	1	1	2	2	2	2	1	-3	1	1	2	1	1	2	2	2	2	2	2	2	1	1	2	2	2	2	2	2	3	3	3	3
1900	1933	2	18	166	50	1	7	2	2	1	1	1	2	1	1	2	2	2	2	2	2	1	2	3	1	1	1	2	1	3	3	2	3	2	1	3	1	2	3	3	3	3	2	3	2	4	5	1	4
1901	1934	1	18	193	130	1	13	2	2	1	1	2	2	1	1	2	1	2	1	1	1	1	2	1	-3	2	2	2	1	1	1	3	2	1	2	1	2	1	2	5	1	2	2	1	1	3	2	1	2
1902	1935	2	19	158	55	1	7	2	2	1	1	2	2	1	1	3	2	1	1	1	1	1	1	1	-3	1	1	2	2	3	2	1	5	4	2	1	2	2	1	3	2	1	3	4	4	4	3	1	4
1903	1936	2	18	163	55	2	7	2	2	1	1	2	2	1	1	3	2	2	2	2	2	1	1	3	2	1	1	2	2	2	1	4	2	2	2	2	3	2	3	3	2	3	3	2	2	3	4	2	3
1904	1937	2	18	168	48	1	1	2	2	1	1	1	2	2	1	3	2	2	2	2	2	1	2	2	-3	1	1	2	2	2	1	1	2	2	2	2	2	2	2	2	2	2	2	2	2	4	4	1	3
1905	1938	2	18	172	57	1	6	2	2	1	1	2	2	1	1	2	2	2	1	2	2	1	2	2	-3	2	2	2	2	3	1	2	5	4	1	4	5	4	4	5	3	4	4	3	2	3	4	3	5
1906	1939	2	20	168	48	1	13	2	2	1	1	2	2	1	2	3	2	2	1	1	2	1	1	1	-3	1	1	2	2	3	2	1	3	2	2	2	3	2	2	3	2	2	2	2	3	4	4	3	3
1907	1940	2	18	150	50	1	7	2	2	1	1	2	2	1	1	3	2	1	2	2	2	1	2	1	-3	2	2	2	4	4	3	2	2	3	1	2	2	2	2	2	2	2	2	3	2	3	3	1	2
1908	1941	2	17	170	62	1	13	2	2	1	1	2	2	1	1	2	2	2	2	2	2	2	2	2	-3	2	2	2	1	1	1	5	2	2	2	5	3	5	5	5	5	5	5	1	1	4	4	4	3
1909	1942	2	19	168	54	2	7	1	2	2	2	2	2	1	1	3	2	2	2	2	2	1	1	1	-3	1	1	2	1	1	1	2	2	2	2	2	2	2	2	2	2	2	2	2	2	3	3	3	3
1910	1943	2	18	164	59	1	6	2	1	1	1	2	2	1	1	2	1	1	2	1	2	1	1	3	1	2	1	2	2	3	1	1	3	2	1	1	2	1	1	1	2	3	3	2	2	3	4	1	3
1911	1944	2	18	163	65	1	7	2	2	1	1	1	2	1	2	2	2	1	2	2	2	1	1	2	-3	1	1	2	1	1	1	2	1	1	1	2	2	1	1	2	1	1	2	1	1	5	3	2	3
1912	1945	1	20	183	78	2	6	2	2	1	1	3	2	2	2	2	2	2	2	2	2	1	2	3	1	2	1	2	3	3	1	3	2	2	3	4	4	2	1	2	1	1	4	2	4	3	3	3	3
1913	1946	2	18	159	55	1	7	2	2	1	1	2	2	1	1	2	1	1	2	2	2	2	1	2	-3	1	1	2	3	2	1	2	2	3	1	3	2	3	2	3	1	3	2	3	2	2	3	1	3
1914	1947	2	19	163	46	2	7	2	2	1	1	2	2	1	2	3	2	2	2	2	2	1	1	2	-3	2	1	2	2	3	2	2	3	2	3	1	2	2	2	3	3	3	3	3	3	3	3	3	3
1915	1948	2	19	165	56.5	2	6	2	2	1	1	2	2	1	1	2	2	2	2	2	2	2	1	2	-3	2	2	2	3	3	3	2	3	3	3	3	3	3	3	3	3	3	3	3	3	3	3	3	3
1916	1949	2	20	160	50	2	7	2	2	2	2	2	3	1	1	1	2	3	2	2	1	1	1	2	-3	2	2	2	1	2	3	4	2	2	2	3	2	3	2	5	3	3	2	2	2	2	5	2	3
1917	1950	2	18	160	96	1	7	2	2	1	1	2	2	1	1	1	2	2	2	2	2	1	2	1	-3	1	1	2	1	2	1	3	2	1	1	2	2	2	2	2	2	2	2	2	2	3	3	3	3
1918	1951	2	17	180	75	1	7	1	2	1	1	2	2	2	2	2	2	1	2	2	2	1	1	2	-3	1	2	2	4	4	2	1	4	4	2	1	1	1	1	5	3	4	5	2	2	3	2	3	1
1919	1952	2	19	160	60	2	7	2	2	1	1	3	2	1	1	2	3	3	2	2	2	1	1	1	-3	2	2	2	3	2	3	4	2	3	4	4	4	3	3	3	5	5	5	5	5	2	3	3	2
1920	1953	2	17	160	50	1	7	2	2	1	1	2	1	1	1	1	2	2	2	2	1	1	1	3	-2	2	2	2	3	3	1	2	4	4	4	3	2	2	2	2	3	3	3	3	4	3	3	3	3
1921	1954	2	17	163	60	1	7	2	2	1	1	3	2	2	2	2	3	3	1	1	1	2	1	2	-3	1	2	1	3	4	1	1	4	1	1	5	4	5	4	3	1	2	4	3	2	3	3	1	3
1922	1955	2	19	157	55	2	7	1	2	1	1	2	2	2	2	3	3	2	1	2	2	1	1	3	1	1	1	2	2	3	1	3	4	1	3	4	1	1	3	3	1	3	3	2	2	3	2	1	3
1923	1956	2	19	160	50	1	7	2	2	1	1	1	1	1	1	1	1	1	2	2	2	1	1	1	-3	1	1	2	3	3	3	3	3	3	3	3	3	3	3	3	3	3	3	3	3	3	3	3	3
1924	1957	2	19	158	56	1	1	2	2	1	1	2	2	1	1	3	2	3	2	2	2	1	1	1	-3	2	2	2	2	2	1	1	4	1	2	2	5	1	2	3	3	4	3	3	2	4	5	1	3
1925	1958	2	19	173	70	2	7	2	2	1	1	2	1	2	1	2	2	3	2	2	2	2	1	2	-3	2	2	1	2	3	3	4	3	3	3	3	4	3	3	3	4	4	2	3	3	3	2	1	2
1926	1959	2	21	165	50	2	7	2	2	1	1	2	2	1	1	3	2	2	2	1	2	1	1	3	1	1	1	2	2	3	1	2	3	2	1	2	1	1	2	5	2	3	3	3	2	5	3	1	5
1927	1960	2	19	168	55	2	7	2	2	1	1	2	2	1	1	2	2	2	1	2	2	2	1	3	1	1	1	1	3	1	1	5	3	3	3	3	3	3	3	3	3	3	3	3	3	3	3	3	3
1928	1961	2	18	163	50	2	7	2	2	1	1	2	2	1	1	3	2	2	1	2	2	1	1	3	1	2	2	2	3	3	3	2	4	4	3	3	4	3	2	4	3	4	4	4	4	5	5	3	3
1929	1962	2	17	163	48	2	7	2	2	1	1	1	2	2	2	2	1	2	2	1	2	2	2	3	1	1	1	2	2	3	1	1	1	1	2	1	2	1	1	1	3	3	4	2	1	3	3	3	3
1930	1964	2	18	166	54	2	7	2	2	1	1	2	1	1	1	2	2	2	2	2	2	2	2	1	-3	1	1	2	3	3	3	3	3	3	3	3	3	3	3	3	2	2	2	2	2	3	3	2	3
1931	1965	2	18	160	50	1	5	2	2	1	1	2	1	2	2	2	1	1	1	1	1	1	1	3	1	1	1	2	1	1	1	1	1	1	1	1	1	1	1	1	1	1	1	1	1	1	1	1	1
1932	1966	2	18	163	75	2	7	2	2	1	1	2	3	1	1	3	2	2	2	2	2	2	2	1	-3	2	1	2	3	3	1	2	3	4	3	1	2	1	5	5	5	5	5	2	3	5	5	2	2
1933	1967	2	17	165	94	2	7	2	2	1	1	2	1	1	1	2	2	2	2	2	1	1	1	1	-3	1	1	2	2	2	1	2	3	2	1	3	3	1	1	3	1	1	3	2	2	5	4	3	3
1934	1968	2	18	158	49	2	7	2	2	1	1	2	1	1	1	2	2	2	2	2	1	1	1	1	-3	2	1	2	2	2	2	4	3	2	1	3	3	1	1	3	1	1	3	2	2	5	4	3	3
1935	1969	2	20	163	63	2	7	2	2	1	1	2	3	1	1	3	2	3	1	2	2	1	1	1	-3	1	1	2	3	3	1	1	5	4	1	2	4	2	3	5	4	5	5	2	3	4	5	2	3
1936	1970	2	18	165	56	2	7	2	2	1	2	2	2	1	1	3	2	3	1	2	2	1	1	3	2	2	2	2	2	2	2	2	2	1	1	2	1	4	3	4	2	5	5	2	1	4	4	3	2
1937	1971	1	20	170	60	2	7	2	2	1	1	3	2	1	2	1	2	2	2	2	2	2	2	3	1	1	1	1	1	1	1	1	1	1	1	1	1	1	1	1	1	1	1	1	1	1	1	1	1
1938	1972	1	18	173	66	1	6	2	1	3	3	3	1	2	2	2	1	1	1	1	1	2	1	2	-3	1	1	2	1	1	1	1	1	1	1	1	1	1	1	2	1	1	1	1	1	5	5	5	5
1939	1973	1	18	170	67	1	6	2	1	2	2	2	2	1	1	2	2	2	1	1	1	2	2	1	-3	2	2	2	2	2	2	1	1	1	1	1	1	1	1	1	2	2	2	1	2	3	3	3	3
1940	1974	2	18	160	65	2	7	2	2	2	1	2	1	1	1	2	2	2	2	2	1	1	2	1	-3	1	1	2	2	2	2	2	2	3	3	4	2	3	3	4	2	2	3	3	2	4	4	3	3
1941	1975	2	19	164	68	1	6	2	2	1	1	2	2	1	1	2	2	2	2	2	2	1	1	2	-3	2	2	2	3	2	2	2	2	2	2	2	2	3	3	3	3	3	3	3	3	3	3	2	2
1942	1976	1	19	190	100	2	6	2	2	3	1	1	1	2	2	3	2	1	2	2	2	2	1	1	-3	1	1	2	1	1	1	1	1	1	1	1	2	2	2	2	2	2	2	2	2	5	5	5	5
1943	1977	2	18	170	65	1	6	2	1	1	1	2	2	1	2	2	2	1	2	2	2	1	1	2	-3	2	2	2	3	3	3	4	3	3	3	2	2	2	2	3	3	3	3	3	3	3	3	3	3
1944	1978	2	18	165	75	2	7	2	2	1	1	2	2	1	1	2	2	2	2	2	2	2	1	3	1	1	1	2	1	2	1	2	2	1	1	1	1	1	1	2	5	4	4	1	1	4	4	4	4
1945	1979	2	18	166	56	2	13	2	2	1	1	2	2	1	1	1	2	2	2	1	2	2	2	1	-3	1	1	2	1	2	3	5	3	4	3	3	4	2	3	3	4	3	3	3	3	3	4	3	3
1946	1981	1	19	190	80	2	6	2	2	3	3	3	3	1	1	3	1	1	2	2	2	2	1	1	-3	1	1	2	1	1	1	1	1	1	1	1	1	1	1	1	1	1	1	1	1	1	1	1	1
1947	1982	2	20	160	45	2	7	1	1	3	3	2	2	1	1	1	2	2	1	2	2	1	1	2	-3	2	3	1	5	5	1	2	1	1	1	1	1	1	1	5	5	5	5	1	1	5	3	2	4
1948	1983	2	21	160	90	2	6	2	2	1	1	2	3	1	2	2	3	3	2	2	2	1	3	2	-3	1	2	2	3	2	2	1	3	3	2	1	2	5	5	3	2	2	5	2	3	2	5	3	2
1949	1984	2	20	163	60	2	7	2	1	1	1	2	1	1	1	1	2	3	1	1	2	2	1	1	-3	2	1	2	1	3	2	3	3	4	1	2	1	1	1	3	4	4	4	3	2	4	4	2	2
1950	1985	1	19	184	78	2	7	2	2	1	1	2	2	1	2	2	1	1	1	1	1	1	1	3	1	1	1	2	2	2	2	2	2	2	2	2	2	2	2	2	2	2	2	2	2	4	4	4	4
1951	1986	2	20	157	99	2	13	2	1	1	1	2	2	1	2	2	3	3	2	1	2	2	2	2	-3	2	2	2	1	1	1	2	3	3	3	3	1	1	2	1	1	3	3	3	3	5	5	3	4
1952	1987	2	18	165	58	1	7	2	2	1	1	3	1	1	1	3	2	1	1	1	1	2	2	1	-3	2	2	2	4	2	3	2	3	2	3	5	2	4	4	4	4	4	4	3	3	3	4	2	3
1953	1988	2	19	160	45	2	7	2	2	2	2	2	2	1	1	2	2	2	2	2	1	2	1	1	-3	1	1	2	1	1	1	1	2	2	2	2	2	1	1	2	1	3	3	3	2	1	1	1	1
1954	1989	1	19	183	60	2	7	1	2	1	1	2	2	3	3	1	2	2	2	2	2	2	2	2	-3	2	3	1	2	2	2	3	4	2	3	3	2	3	5	4	4	4	2	3	4	4	4	3	3
1955	1990	2	18	173	60	2	7	2	2	1	1	2	2	1	2	3	3	2	2	2	2	2	1	2	-3	1	1	2	1	2	1	2	2	1	1	2	1	1	1	2	2	2	2	2	2	5	5	5	3
1956	1991	2	19	160	50	2	7	2	2	1	1	2	1	2	2	1	1	2	1	1	1	2	2	2	-3	1	1	2	1	1	1	1	1	1	1	1	1	1	1	1	1	1	1	1	1	1	1	1	1
1957	1992	2	19	168	60	2	7	2	2	1	1	3	1	1	1	3	3	3	1	1	2	2	1	1	-3	1	3	2	3	4	1	2	3	2	2	2	1	1	1	2	2	2	2	2	1	3	3	3	3
1958	1993	2	19	160	44	2	7	2	2	1	1	2	2	1	1	3	2	2	2	2	2	2	2	2	-3	2	1	2	1	2	1	2	1	2	2	2	1	1	1	3	1	1	2	2	2	5	5	3	3
1959	1994	2	18	166	55	2	7	2	2	1	1	3	1	1	1	3	3	3	2	1	2	2	1	1	-3	1	2	2	3	3	1	2	3	2	3	1	2	1	2	4	4	4	4	2	2	4	4	3	3
1960	1995	2	19	160	50	2	7	1	2	1	1	2	2	1	2	1	1	1	2	2	2	2	1	1	-3	2	1	2	1	1	1	1	1	1	1	1	1	1	1	1	1	1	1	1	1	1	1	1	1
1961	1996	2	19	168	50	2	7	2	2	1	1	2	2	1	2	2	2	2	1	2	1	1	1	2	-3	1	1	2	3	2	1	4	2	3	3	2	1	1	1	2	1	1	2	2	2	4	4	3	3
1962	1997	2	18	163	56	2	7	2	2	1	1	2	1	1	1	3	3	3	1	1	2	1	2	1	-3	1	2	2	3	3	1	2	4	4	4	1	1	1	2	4	4	4	4	3	3	5	4	3	3
1963	1998	2	20	170	60	2	1	2	2	1	1	2	2	2	2	2	2	2	2	2	2	2	1	3	1	2	1	2	2	1	1	4	4	3	3	1	3	2	4	3	1	3	4	1	2	4	5	3	3
1964	2000	2	19	163	58	2	7	2	2	1	1	3	1	1	1	2	3	3	1	1	2	1	1	1	-3	1	3	2	3	4	2	2	3	2	2	2	3	3	3	4	3	3	3	3	3	3	2	2	3
1965	2001	2	19	162	53	2	7	2	2	1	1	2	1	1	1	2	2	2	1	1	2	1	1	1	-3	2	2	2	2	3	2	3	3	3	3	2	2	1	3	4	2	2	2	2	3	2	3	2	2
1966	2002	2	18	172	50	2	7	2	2	1	1	2	2	1	1	3	1	1	2	2	2	1	1	1	-3	1	1	2	2	1	1	4	1	1	2	3	3	1	2	5	3	3	2	2	3	5	5	2	4
1967	2003	2	19	164	54	2	7	2	2	3	3	3	2	1	1	3	3	3	2	2	2	2	1	2	-3	3	2	2	1	4	4	4	4	4	4	4	4	4	4	4	4	4	4	4	4	4	4	4	4
1968	2004	2	19	165	47	2	7	2	2	1	1	3	1	1	1	3	3	3	2	1	2	1	2	3	1	2	2	2	4	4	4	4	4	4	4	4	4	4	4	4	4	4	4	4	4	3	3	3	3
1969	2005	2	19	156	52	2	7	2	2	1	1	3	1	1	1	2	2	3	2	2	2	1	1	2	-3	2	1	2	2	1	1	2	1	2	1	1	1	1	1	3	3	3	3	3	2	5	3	3	4
1970	2006	2	20	168	53.5	2	7	1	2	2	2	2	2	1	1	2	2	2	1	1	2	2	2	3	2	2	2	2	2	3	2	3	3	4	3	2	5	3	3	4	3	3	3	3	3	5	5	5	5
1971	2007	2	20	160	88	2	7	1	2	1	1	1	3	1	2	3	2	1	2	2	2	1	1	3	1	3	1	2	2	1	1	1	1	1	1	1	3	1	2	3	2	3	5	1	1	4	4	2	3
1972	2008	2	20	162	85	2	7	2	2	1	1	2	1	1	1	3	2	3	1	1	2	2	1	3	1	1	1	2	1	2	1	3	4	3	3	3	1	1	1	1	3	3	3	3	3	5	5	5	5
1973	2009	2	17	166	45	1	13	2	2	1	1	2	3	1	1	2	2	1	2	2	2	1	1	1	-3	1	1	2	1	1	1	1	1	1	1	1	1	1	2	3	1	2	4	1	1	4	4	3	2
1974	2010	2	18	163	56	2	7	2	2	1	1	2	2	2	2	1	2	2	2	2	2	2	2	3	1	2	2	2	1	1	1	2	2	3	2	3	4	3	2	5	4	4	4	4	3	3	5	3	3
1975	2011	2	18	157	51	1	7	2	2	1	2	2	2	1	1	2	3	1	2	2	1	1	1	1	-3	1	1	2	2	5	1	3	5	1	3	2	1	1	2	1	1	1	1	2	2	5	5	1	2
1976	2012	2	19	165	60	2	7	2	2	1	1	2	1	1	1	2	2	2	2	2	2	2	2	1	-3	2	2	2	2	2	2	3	2	2	2	2	2	2	2	2	3	3	2	2	2	3	3	3	4
1977	2013	2	18	158	42	2	7	1	2	2	1	2	2	3	2	1	2	2	1	2	2	1	1	2	-3	3	3	2	1	1	1	2	5	1	5	3	3	2	2	4	3	4	4	2	2	5	4	4	4
1978	2014	1	20	173	65	2	6	2	2	1	1	3	2	2	2	1	1	3	2	2	2	1	1	2	-3	2	2	2	3	3	3	3	3	3	3	3	3	3	3	3	3	3	3	3	3	3	3	3	3
1979	2015	2	20	170	53	2	7	2	2	2	1	2	2	1	1	1	2	2	2	1	2	2	2	3	1	1	2	2	3	3	3	3	3	3	3	3	3	3	3	3	3	3	3	3	3	3	3	3	3
1980	2016	2	17	170	50	1	7	1	2	1	1	2	2	1	1	3	1	1	2	2	2	1	1	3	1	1	1	2	5	5	5	5	4	2	4	4	3	3	3	3	3	3	3	3	3	3	3	3	3
1981	2017	1	19	183	60	1	7	2	2	1	2	2	3	1	2	3	1	1	2	2	2	2	1	3	1	1	1	2	2	2	2	2	2	2	2	2	2	2	2	2	2	2	2	2	2	2	2	2	2
1982	2018	2	17	158	60	1	7	1	2	1	1	2	1	1	1	3	2	3	2	2	2	2	1	1	-3	2	2	2	3	3	3	2	3	2	3	3	3	3	3	3	3	3	3	3	3	4	3	3	3
1983	2019	2	19	170	51	1	13	2	2	1	1	2	3	1	1	3	1	1	1	1	2	1	1	2	-3	1	1	2	3	1	1	1	3	2	3	1	1	1	1	1	1	1	4	1	1	3	4	1	3
1984	2020	2	18	158	45	1	13	2	2	1	1	2	2	1	1	3	2	2	2	2	2	1	1	3	1	1	1	2	3	4	2	2	4	4	3	3	4	4	4	3	4	4	4	4	4	3	3	3	3
1985	2021	2	18	152	48	1	13	2	2	1	1	2	2	1	1	2	2	1	1	2	2	1	1	2	-3	1	1	1	1	4	2	1	4	3	2	1	2	2	1	2	3	3	3	3	4	4	4	1	3
1986	2022	2	18	170	52	1	6	2	2	1	1	1	1	1	1	2	2	2	2	2	2	2	1	2	-3	2	2	2	2	2	2	2	2	2	2	2	2	2	2	2	2	2	2	2	2	3	3	3	3
1987	2023	2	19	154	40	1	6	2	1	1	1	1	3	1	2	2	2	1	2	2	2	1	1	3	1	2	2	2	4	4	4	2	4	4	2	2	4	2	4	4	4	4	4	2	2	4	4	4	3
1988	2024	2	20	170	60	1	7	1	1	1	1	2	2	3	2	2	2	2	2	2	2	2	2	2	-3	2	2	2	3	3	2	1	1	3	3	4	5	5	3	3	5	5	5	4	3	3	2	3	2
1989	2025	2	17	167	63	1	6	2	2	1	1	2	1	1	1	1	1	1	2	2	2	2	1	1	-3	1	1	2	3	3	3	3	3	1	1	1	1	1	1	1	3	3	3	1	1	4	4	3	4
1990	2026	2	17	171	78	1	7	1	1	1	1	1	1	1	2	3	2	2	1	1	1	2	2	2	-3	1	1	2	3	5	5	1	2	2	2	5	1	1	1	1	1	1	1	1	1	3	3	3	3
1991	2027	2	18	171	62	2	7	2	2	2	2	2	2	1	2	3	2	2	2	2	2	2	1	3	1	2	2	2	3	3	3	3	3	3	3	3	4	4	4	4	4	4	4	4	4	4	4	3	3
1992	2028	2	18	158	41	1	6	2	1	1	1	2	2	1	2	2	2	2	2	2	1	1	1	2	-3	3	3	2	3	4	1	1	1	1	1	5	1	1	1	3	3	2	3	1	2	4	3	4	4
1993	2029	2	18	165	60	1	13	1	1	3	2	2	2	1	1	3	2	3	2	2	2	1	2	2	-3	2	1	2	2	1	1	1	2	1	1	1	1	4	2	5	3	3	3	3	3	4	4	3	2
1994	2030	2	17	168	60	1	7	2	2	1	1	2	2	1	2	1	2	2	2	2	2	1	2	2	-3	2	2	2	3	3	1	2	3	3	3	1	1	1	1	1	1	1	3	1	1	3	3	3	3
1995	2031	2	18	156	50	1	6	2	2	1	1	2	2	1	1	3	2	2	2	2	2	1	1	1	-3	2	2	2	3	2	2	2	2	2	2	3	3	3	2	3	4	4	3	2	2	3	4	3	3
1996	2032	2	18	160	53	1	13	2	1	1	1	2	3	1	1	2	2	2	2	2	2	1	2	1	-3	1	1	2	4	3	3	2	3	3	3	2	4	3	3	4	2	3	4	4	5	3	3	2	3
1997	2033	2	18	165	80	1	7	1	2	3	3	2	1	1	1	1	2	2	1	1	1	2	2	1	-3	2	2	1	3	3	1	1	4	3	3	3	4	3	5	5	3	3	4	3	2	3	1	2	3
1998	2034	2	19	162	56	1	7	2	2	1	1	2	1	1	1	3	3	3	2	2	1	1	3	1	-3	2	2	2	3	4	3	4	4	4	4	5	5	5	5	5	3	3	3	3	3	3	2	3	3
1999	2035	2	17	168	63	1	6	2	2	1	1	2	1	1	1	3	2	2	2	2	2	2	2	1	-3	2	2	2	1	2	1	1	1	1	1	1	1	1	2	2	2	2	4	1	2	3	5	3	3
[truncated: 6,458 more rows]
[truncated: 40 more columns]
